# Supplementary material for: CrisPam: SNP-Derived PAM Analysis Tool for Allele-Specific Targeting of Genetic Variants Using CRISPR-Cas Systems
Source: Front Genet. 2020 Aug 18;11:851. doi: 10.3389/fgene.2020.00851 (PMC7461778; doi:10.3389/fgene.2020.00851)
Supplement: Supplementary file 2 [file Data_Sheet_2.CSV]

SNP ID	Chr.	Strand	Position	WT sequence	SNP	AA substitution	Mutation type	Gene name
rs869312163	X	-	101398032	GCCTGGGCTGTAGCTATGATAAACCGGCAGGAGATTGGTGGACCTCGCTCT	G>A	R>Q	missense	GLA
rs886039808	12	-	88083848	CTAAATAAATTCAAACAAACGGCTTGGGTAAGATTCTAAGAACTTTGTTCC	G>A	W>*	stop-gained	CEP290
rs540911439	11	+	89191358	TGTAGAATTTTGCCTGAGTTTGACCCAATATGAATCTGGTTCCATGGATAA	C>T	Q>*	stop-gained	TYR
rs281874706	X	+	108568638	TTATTTCTTCTTATAGGGTCCTCCTGGACTTCCTGGATTTCCAGGGACACC	G>A	G>R	missense	COL4A5
rs730881238	5	+	112835074	ATTTTTGGTTGGCACTCTTACTTACCGGAGCCAGACAAACACTTTAGCCAT	C>T	R>W	missense	APC
rs372659908	6	-	135433081	GAGAGAAGATTCTGCCATATTGGTCCGACAGTTTGATGTTCACAAAAGTTT	C>T	R>*	stop-gained	AHI1
rs118204027	22	+	37724297	AGACAACCCCAGAACATCCTGTGCCCAGCGGGACAATCCCAGAGCCTCCTC	C>T	Q>*	stop-gained	TRIOBP
rs1057516426	17	+	80112033	GGCCACCATCTGTGCCTCCAGCCACCAGTTTCTCTCCACACACTACAACCT	C>T	Q>*	stop-gained	GAA
rs1410159094	9	+	34649443	ACAGGATCAGAGGCTGGGGCCAACTGGAACCATTGGCAGCTGCACGCTCAT	G>A	W>*	stop-gained	GALT
rs527236107	8	-	10612126	CTCACCCAGCAGCCCTGGCCTTGGCCGAGTGGCCCCGAGAGGCCATCCCAG	C>T	R>*	stop-gained	RP1L1
rs121912858	2	-	227032253	AGGTTTGCATGATGTGGGGCCACCTGGTCCAGTGGGAATACCTGGGCTAAA	G>A	G>S	missense	COL4A4
rs886041227	X	+	22247942	GATGAACAGAGGCATGGACTCCTGCCGACTCTGGTAGCTGGGACGCTGGTT	C>T	R>*	stop-gained	PHEX
rs281865107	10	+	102065697	GCTAGAGCGGGCCTGGCCGGCCGGCCAGCCCTCCCCGCTGGACGCCTTCTT	C>T	Q>*	stop-gained	HPS6
rs121434427	1	+	161209912	GCCCGAATGCATGCTGCTTATATCCGGCCAGGAGGAGTGCACCAGGTGAGC	G>A	R>Q	missense	NDUFS2
rs527236148	17	-	63971201	CAACATCTCAGCCCTGAGGACCTTCCGGGTGCTGCGGGCCCTCAAAACCAT	C>T	R>W	missense	SCN4A
rs312262801_2	1	-	119917685	TTTGTTGTTGAAAAATGGGGCCAACCGAGACATGCAGGACAACAAGGTACA	C>T	R>*	stop-gained	NOTCH2
rs773906955	17	-	35107026	AGGGCTGACAGCTTCCCGCCTCCTCCAGCTGCTTCAGGCTAAAACCCAGGA	C>T	Q>*	stop-gained	RAD51D
rs121909636	8	-	38414569	ATTATTTGACCGGATCTACACCCACCAGAGTGATGTGTGAGTTTGTAATAG	C>T	Q>*	stop-gained	FGFR1
rs1057517822	1	-	42930724	GTACTGCGGCCTGACCACAGGCTTCGTGCCCATGTATGTGGGTGAAGTGTC	G>A	V>M	missense	SLC2A1
rs869312914	14	-	67752520	ATGTTGTGTTCTGTTCTAGGACTTCCAGCTGGATGCTGCCATGACCTACTG	C>T	Q>*	stop-gained	ZFYVE26
rs1131691302	3	+	11028740	TTTTGCACTTCTCTGTTCAGGCCCCGGGCTGGCGTTCCTGGCATACCCAGA	G>A	G>R	missense	SLC6A1
rs794729382	2	-	178570804	AGCTAGAGATGAGGTAGATCCACCACGAATAAGTATGGATCCAAAATACAA	C>T	R>*	stop-gained	TTN
rs794727152	2	+	165342465	GGATTGTCAGTTCTCCGATCATTCCGGCTGGTAAATTAACTGGGAGTGTTC	G>A	R>Q	missense	SCN2A
rs148737918	1	+	100468051	AATAATTGCTTGGATTAGAATATGCCGGCCAGGCTCTATTATAGGACCCCA	C>T	R>W	missense	CDC14A
rs121909248	4	-	110621166	GACCAACCTTACGGAAGCCCGAGTCCGGGTAGGAGCCAGCACGGAGTCTGG	C>T	R>W	missense	PITX2
rs752792782_1	17	+	28734897	TGTGCACACCCACCTCATCCTGCACCGAGACCTCAAGACCCAGAACATCCT	C>T	R>*	stop-gained	NEK8
rs559955121	3	+	9917355	GTTCTTGCTGTCCTTGGCACTGGGCCGAAGCCCAGTGGTCCTTTCTCTGGA	C>T	R>*	stop-gained	IL17RC
rs863224938	12	-	49186333	CATTGGCAAGGAGATCATTGACCTCGTGTTGGACCGAATTCGCAAGCTGGT	G>A	V>M	missense	TUBA1A
rs398123281	17	+	42537517	AATGGCATCAACCTGGCACTGGCCTGGAGCGGCCAGGAGGCCATCTGGCAG	G>A	W>*	stop-gained	NAGLU
rs1057524302	2	-	196307939	CATACAGCAAATGGAGCAGCTGAACCGGCGGTGAGGATGAACATTTTGCTG	C>T	R>W	missense	HECW2
rs5030821	3	+	10149823	AAAGAGCGATGCCTCCAGGTTGTCCGGAGCCTAGTCAAGCCTGAGAATTAC	G>A	R>Q	missense	VHL
rs1131691065	11	+	112089011	GCAGCCCTCACTCTTCATGGTCACTGGCAAGTATAGCAATTCCAAATATAG	G>A	W>*	stop-gained	SDHD
rs63749923	3	+	37028902	TAACCTCACTAGTGTTTTGAGTCTCCAGGAAGAAATTAATGAGCAGGGACA	C>T	Q>*	stop-gained	MLH1
rs878855234	1	+	156135304	CCTCTCTGCCCAGCTCAGCCAGCTCCAGAAGCAGGTGATACCCCACCTCAC	C>T	Q>*	stop-gained	LMNA
rs111033198	11	+	77211170	CTGACAGGAGTTGCCCAAGTATCTCCGAGGCTACCACAAGTGCACGCGGGA	C>T	R>*	stop-gained	MYO7A
rs1064795638	3	-	52403251	CTCCATCAGACCAATCCAAGGCAGCCAGGGGTCCAGCAGCCCAGTGGAGAA	C>T	Q>*	stop-gained	BAP1
rs770279237	17	+	1728245	CGGGCTCTATGTGACTGAGTCTCCCCAGCCCCAGGAGGCTGAGGCTGTGAG	C>T	Q>*	stop-gained	WDR81
rs886041853	X	+	22099013	TGTTCTCTCTCCCCTCAGTTCGACTGGCTGGGCTACATCAAGAAGGTCATT	G>A	W>*	stop-gained	PHEX
rs398122392_0	2	-	208128258	CAAGAGTACAGGCGGTGCCAGGACTGGGGGGCCATGGATGCTAAGGCAGGC	G>A	W>*	stop-gained	CRYGC
rs1085307512	X	+	83508556	CACACTGGCCACCAGCCCCCTGGACCAGCAGGACGTGAAGCCCGGGCGCGA	C>T	Q>*	stop-gained	POU3F4
rs41341748_1	8	-	16155085	AGGTCCCACTGGAGAAAGTGGTCCACGAGGATTTCCAGGTCCAATAGGTAT	C>T	R>*	stop-gained	MSR1
rs72645321	17	-	50197045	TCTCCAGGGTGCTCGAGGATTGCCCGGAACAGCTGGCCTCCCTGGAATGAA	G>A	G>R	missense	COL1A1
rs756898971	19	+	38192203	GCAACCGAGGTTGAGGGCATCCCTCCGAGACCTCCGGTCACCACGGAAGAA	C>T	R>*	stop-gained	SIPA1L3
rs121912839	3	-	48572712	GTCACCAGGTCTGCCTGGCCCTGTCGGACCTAAAGGAGAACCTGGCCCCAC	G>A	G>R	missense	COL7A1
rs763481375_1	2	-	215011631	CTCACAGGCAATGTACAGAAGCAACCGAATGAACACACCACAAGGATCATT	C>T	R>*	stop-gained	ABCA12
rs760126773	16	-	3594476	CGCCCACAAGTTCGTGCTTTATGCCCGATGCCCGCTCCTCATCCAGTATGT	C>T	R>*	stop-gained	SLX4
rs113871094	15	-	48465820	TCTTTGTCCTGGAGGGGAAGGTTTCCGACCAAATCCTATCACCGTTATATT	C>T	R>*	stop-gained	FBN1
rs387907067	10	+	71362267	GTACAACTTTGCTGACCTATGTGGCCGGCAGCTCACCGCCTGGATCCAGGT	C>T	R>W	missense	SLC29A3
rs118204043	6	+	116628175	TAATTATTTACGAGCACAAATTGCCCGAATTTCAGCAGGAACCCACGTCAG	C>T	R>*	stop-gained	RSPH4A
rs121434219	11	+	108365476	GGCCATAGACCCCAAAAATCTCAGCCGACTTTTCCCAGGATGGAAAGCTTG	C>T	R>*	stop-gained	ATM
rs753744791	17	+	39665828	GCTGATGATGCGGATGGGCATCCTCGGCCGTGGGCTGCAGGAGTACCAGCT	G>A	G>S	missense	TCAP
rs11558261	14	-	94382823	AGACAGCCAGCTCCAGCTGACCACCGGCAATGGCCTGTTCCTCAGCGAGGG	G>A	G>S	missense	SERPINA1
rs62638197	5	-	178994808	GGCCTGACGCTGGGCGGCCTGTTCCCGGTGCACGCGCGGGGCGCGGCGGGC	C>T	P>L	missense	GRM6
rs778424518_1	19	+	11113312	CCTACCTCTTCTTCACCAACCGGCACGAGGTCAGGAAGATGACGCTGGACC	C>T	H>H	synonymous-codon	LDLR
rs138947766_0	19	+	11116883	GATCTCCTCAGTGGCCGCCTCTACTGGGTTGACTCCAAACTTCACTCCATC	G>A	W>*	stop-gained	LDLR
rs149827237	2	+	71515716	CGCTGCAGGGCAGACCAAGCGGACGCGGATCCACAAGGGAAACAGCCCACT	C>T	R>W	missense	DYSF
rs61753185	11	+	89178183	TTTCCCTTCACAGGGGTGGATGACCGGGAGTCGTGGCCTTCCGTCTTTTAT	G>A	R>Q	missense	TYR
rs863223919_1	10	+	100989177	CTGGGAAGCCGCCAAGTTGTTTGCACGAAAACTGAACCCCAAACGATGCTT	C>T	R>*	stop-gained	TWNK
rs119481075	9	-	96254906	GGACTCAATGTTGTCCTTATTAGCCGGACGCTGGAAAAACTAGAGGCCATT	G>A	R>Q	missense	HSD17B3
rs1057519831	16	+	81912655	AGAGGACATGCTGATGAGGATTCCCCGGGACGGGGCCTTCCTGATCCGGAA	C>T	R>W	missense	PLCG2
rs886039453	2	+	218890349	CGCGAGAATGAGGCTTCACAACAACCGAGTTGGGAGGCAGGTGAGAGCCCC	C>T	R>*	stop-gained	WNT10A
rs80358367	5	+	36955540	TACAAAGAGCCTTCTCTTTAATGCACGAATAGCAGAAGAGGTGAACTGCCT	C>T	R>*	stop-gained	NIPBL
rs794728799	1	+	237793906	TTTTAAGCGAGAAAAGGAAGTGGCACGGAAATTGGAATTTGATGGGCTTTA	C>T	R>W	missense	RYR2
rs183161718	12	+	120739339	GGCATGGGCTACGTGACAGAGATGCCGGCAGAGCGGCACTACCGCGACGCC	C>T	P>L	missense	ACADS
rs386134243_1	1	+	156135967	ACTGGCCCGTGAGCGGGACACCAGCCGGCGGCTGCTGGCGGAAAAGGAGCG	C>T	R>W	missense	LMNA
rs864309672	8	-	143933998	ACCAGGCCGACGCCCTGCTGCAGTCGGTGAGGGGGTGTGGGGCAGGCAGTG	G>A	S>S	synonymous-codon	PLEC
rs1060503355	5	+	112842570	AAGTAGACCTATACAGTCTCCTGGCCGAAACTCAATTTCCCCTGGTAGAAA	C>T	R>*	stop-gained	APC
rs121909114	1	+	150511784	ACTGATCCAGCTGGAGAGGGAGTTCCAGCGCTGCTGCCGCCAGGGGAACAA	C>T	Q>*	stop-gained	ECM1
rs80358659	13	+	32338466	CAACATATGTCTTAAATTATCTGGCCAGTTTATGAAGGAGGGAAACACTCA	C>T	Q>*	stop-gained	BRCA2
rs144809928	9	-	96235548	AAGGCGGGCTTTCTGAGCCTGATCCCGGCCTGGGCCTTCTACAGCGGTGCC	C>T	P>L	missense	HSD17B3
rs869025619_1	3	+	10142064	CTCGGTGAACTCGCGCGAGCCCTCCCAGGTCATCTTCTGCAATCGCAGTCC	C>T	Q>*	stop-gained	VHL
rs128621193	X	-	101360581	AAGCAACTTACCATGGTGGAGAGCACGAGATAAAAATGGGTGAGTCCACAC	C>T	R>*	stop-gained	BTK
rs398124224	X	+	136012979	AAAGTTCACCAAATTACGGGAGTTCCAGTTGTTGGAGACAGGCCTGTTCTT	C>T	Q>*	stop-gained	SLC9A6
rs762281715	1	-	21833551	CAACATGCTGATGCTGCCCTCAGTCCGACCCCAGGACGCAGGTACCTACGT	C>T	R>*	stop-gained	HSPG2
rs201850378	18	+	21815724	TGATTTGAATGCTCGAAACAAGCGCCGACAGACACCACTTCATATTGCTGT	C>T	R>*	stop-gained	MIB1
rs794728208	15	-	48485374	AATGCCTGACCAGAGATCATGCACCGGTGAGTAGGTTCTAGCCTCATGTTG	G>A	D>N	missense	FBN1
rs397516456	1	-	201365298	AGCGGTCCACCCACAGGACATCCACCGGAAGCGCATGGAGAAGGACCTGAA	C>T	R>W	missense	TNNT2
rs386833517_1	9	-	6604637	ACCCCATGCAGCATTTTTTGCTGTCCGAGAAAGCTTGGTGAGAATGATGCC	C>T	R>*	stop-gained	GLDC
rs869312118	2	-	178562617	ACAAGAAGGATGTTCTTACTACTTCCGAGTCTTGGCTTCCAATGAATATGG	C>T	R>*	stop-gained	TTN
rs137852638	1	-	119759915	TAATGCTCGTCCCACAGGTGGGGCCGGAGCTGTGGCTATGCTGATTGGGCC	G>A	G>R	missense	HMGCS2
rs1273181642	16	-	56510004	TGTTGGATCTGAGGATTTTGATATCCGAGTTTTTAAGGAAGATGAGATTGT	C>T	R>*	stop-gained	BBS2
rs121907983	5	+	74720648	ATGTGTGATTTAAATTTTAGGCCTCGGGCAAGTGCTGTTGGTGAGAGACTC	G>A	R>Q	missense	HEXB
rs918627824	1	-	155295709	GCGCCTCAAGGAGATGATCAAGGCCGGGATGAACATTGCGCGACTCAACTT	G>A	G>R	missense	PKLR
rs372318863_1	4	+	121804718	TGCAATCGTGGCCTTATGTCATTTCCGAAGACCTGATGTCTCTGTCCAAGG	C>T	R>*	stop-gained	EXOSC9
rs114073621	11	-	64751346	CCGTGTCATCTTCCTGGAGAACTACCGAGTCTCACTGGCCGAGAAAGGTGG	C>T	R>*	stop-gained	PYGM
rs199422225	2	-	206146919	CTCTAAGCCCTATGCCTTTACTGCCCGGCCTTGGGAAACAAGGTATCTTTT	C>T	R>W	missense	NDUFS1
rs773242930	11	+	68936848	TGTGAGCAAGAGGGCCCCGCGACCCCGAGCAGCCCTGGGACCCCCAGCAGG	C>T	R>*	stop-gained	IGHMBP2
rs199473394	11	+	2570685	GTACGTGGTCCGCCTCTGGTCCGCCGGCTGCCGCAGCAAGTACGTGGGCCT	G>A	G>S	missense	KCNQ1
rs587779692	2	+	188994297	AGCCCGGGGTCCTCCAGGACCAGCCGGTGCTAATGGTGCTCCTGGACTGCG	G>A	G>S	missense	COL3A1
rs104894804	X	+	68838684	AGACAAGCTGGACATCATCTGCCCCCGAGCAGAAGCAGGGCGGCCCTATGA	C>T	R>*	stop-gained	EFNB1
rs587784339	22	-	38115658	AGACCAGCTGGTGTGGCGGGCGGCCCGAAGCAGCGGGGCAGCTCCTACTTA	C>T	R>*	stop-gained	PLA2G6
rs267606958	17	+	47945963	CCAGATTGGGGCTGTGGTCAGCCACCAGAGTTCTGTGATCCCTGATCGGGA	C>T	Q>*	stop-gained	PNPO
rs121908640	9	+	130494983	CAAGGGCCAGGTGTACATCCTCGGCCGGGAGTCCCCACTGTCTCTCTACAA	C>T	R>W	missense	ASS1
rs769035623_0	15	-	72375740	GACCTGCTTTTCGGTTCCGGGTCTTGGCCCCGTCCTTACCTCACAGGTGAG	G>A	W>*	stop-gained	HEXA
rs1057516251	17	+	80104755	CCTGGAGGAGACTCACCCAGCTCACCAGCAGGGAGCCAGCAGACCAGGGCC	C>T	Q>*	stop-gained	GAA
rs386833890	19	-	35845702	TGCGTCAGCGTCAGCAGCAATCCGCCGGTCAACTTGTCCTGGGACAAGGAA	C>T	P>L	missense	NPHS1
rs762765702	19	+	48596914	GACCACCGTCGCGGGGCCTTCCTCCGGAAAGGTGCGGGGGTTCTGGGGTTC	G>A	R>Q	missense	SULT2B1
rs199472776	11	+	2587630	CTCCTCCACCTGGAAGATCTACATCCGGAAGGCCCCCCGGAGCCACACTCT	C>T	R>W	missense	KCNQ1
rs180177132	16	-	23621362	ACTATTATGAACAACATTGTTATTTGGTAAGCTTTCCCTCTAGGTCCTCAG	G>A	W>*	stop-gained	PALB2
rs121908723	20	-	44623039	CGGCATTCACCGTACTGTCCACGCCGGGGAGGTGGGCTCGGCCGAAGTAGT	G>A	G>R	missense	ADA
rs756651509	X	-	6151166	ACCCCCGTCCTCCTGGACTGGCATCCGAAATACTACTCAGTTTGCTGCTGT	C>T	R>*	stop-gained	NLGN4X
rs111033345	X	+	83508823	TGCACAGAGCCTGCACCCGGTGCTCCGAGAGCCCCCGGATCACGGCGAACT	C>T	R>*	stop-gained	POU3F4
rs28942097	3	+	46709164	CTGTGTCTTCAACTGTCGTGTGCCACGGACCCGGAAGGAGATCGAAGCCCG	C>T	R>W	missense	TMIE
rs397514263	2	-	211383719	TTTTTATAAACAGAATGGGCGGATCCGGCCTATTGTGGCAGAGAATCCTGA	C>T	R>W	missense	ERBB4
rs387906883_0	11	-	46875946	CTCAGGTTTATGTACTGGACAGACTGGGGGGAGAATGCCAAGTTAGAGCGG	G>A	W>*	stop-gained	LRP4
rs61046466	1	+	156114934	CCTGCCGGCCATGGAGACCCCGTCCCAGCGGCGCGCCACCCGCAGCGGGGC	C>T	Q>*	stop-gained	LMNA
rs142546324	16	-	15718337	GGCAACATGGAGGCCATGAGCGACCGGGTCCGCAAAGCCACACAGCAGGTG	G>A	R>Q	missense	MYH11
rs797044516	11	+	77184715	AATGGCATCCTGCGGCCAGCACTCCGGTCAGTGCCGGGAGGCGGGGACACC	G>A	R>Q	missense	MYO7A
rs752924362_0	17	+	74309345	AGGATGGACGGAACCCTGGATATCTGGGACTTCATGTTCGAGCAGTGCGAT	G>A	W>*	stop-gained	DNAI2
rs121909284	12	+	51916219	CTGGTGCTGTGGGAGATTGCCCGCCGGACCATCGTGAATGGTGAGGGCCCA	G>A	R>Q	missense	ACVRL1
rs863225064	18	-	45855683	GACCTCTCCCTAATGCCTAAGGTTCCGAGTGGTTGCCCGAAGCATGGCTGC	C>T	R>*	stop-gained	EPG5
rs201422368	1	-	111120539	TGGATCAGACTGTTGTTGGTTATCTGGTGTGGAGTAAGTGCACTTAGCAGT	G>A	W>*	stop-gained	DRAM2
rs199474751	17	+	31335026	TCAAGCAAAAATATGGGGAAGCCTTGGGCAGGTATTGAGTTTGCTCAAATA	G>A	G>R	missense	NF1
rs387906760	2	-	190995184	GTTGCGGAGAGTCTGCAGCAAGTTCGGCAGCAGCTTAAAAAGTTGGAGGAA	G>A	R>Q	missense	STAT1
rs778092738	2	+	71611329	TCCTCAGAACATCAAGCCAGCGCTCCAGCGTACCGCCATCGAGGTGAGCCG	C>T	Q>*	stop-gained	DYSF
rs886043521	21	+	45998951	GGACGAGGGAGAAGCCGGGGACCCCGGAGACGATGTAAGTGTGGATGGGAG	G>A	G>R	missense	COL6A1
rs80359080_0	13	+	32370433	GCTAACAGTACTCGGCCTGCTCGCTGGTATACCAAACTTGGATTCTTTCCT	G>A	W>*	stop-gained	BRCA2
rs797045993	X	-	53403617	CGGGAGATTGGTGTGCGCAACATCCGGGAGTTTGAGGAAGAAAAGGTGAAA	G>A	R>Q	missense	SMC1A
rs863224959	15	+	42402971	CCACCAGGAGGGGGAATTCATCCTCCGGGTCTTCTCTGAAAAGAGGAACCT	C>T	R>W	missense	CAPN3
rs121909011	7	+	117540230	TGCACTAATCAAAGGAATCATCCTCCGGAAAATATTCACCACCATCTCATT	C>T	R>W	missense	CFTR
rs121912569	4	-	148081460	GCTGGAATTCTGCTTCTACACCTTCCGAGAGTCCCATGCGCTGAAGGTAGA	C>T	R>*	stop-gained	NR3C2
rs587779780	5	+	112819245	TGACAAGAGAGGCAGGCGTGAAATCCGAGTCCTTCATCTTTTGGAACAGAT	C>T	R>*	stop-gained	APC
rs1175545518	13	-	23355651	TGTGCAGGATGTTTCCTTATATGTCCGAGAGGCTGACGGAACAGAGAAACT	C>T	R>*	stop-gained	SACS
rs1047747	16	+	5084828	GAACCTGCGGGAGTCGCAGCAGCTCCGATGGGATGAGAGCTGGGTGCAGAC	C>T	R>*	stop-gained	ALG1
rs151344629	1	+	247424492	CCCGAGGCCTCTCTGCTCATCACCACGAGACCTGTGGCCCTGGAGAAACTG	C>T	T>M	missense	NLRP3
rs121917965	2	-	166058652	ATTGAATAAAGGGAAGGCCATCTTCCGGTTCAGTGCCACCTCTGCCCTGTA	C>T	R>W	missense	SCN1A
rs104894194	11	+	67483198	CGCAAGACTCCGGGAGGACGGGATCCAAAAACGTGTGATACAGGAAGGCCG	C>T	Q>*	stop-gained	AIP
rs397515469	16	-	77434499	GTCACCTTTTCTCTTGCAGGCGCTCCAGCTGTGCTGCCTCTGCTGTGCGTC	C>T	Q>*	stop-gained	ADAMTS18
rs769348060	6	-	49459210	ACTATGGACTTACCTGAAGAACTTCCAGGAGTGAAGCCATTCACACGTGGA	C>T	P>L	missense	MUT
rs267606923	10	-	124405551	TTCCCCTTTGTAGCTGGGAACTTCTGGGGTAGGACGTTGTCTGCTATCTCC	G>A	W>*	stop-gained	OAT
rs730881701	22	-	28725278	ACTGCTGAAAAGAACAGATAAATACCGAACATACAGCAAGAAACACTTTCG	C>T	R>*	stop-gained	CHEK2
rs72646828	2	-	178598904	TTCAAAGAGATGGAAGAGAGTTAACCGAGATCCTATCAAAGCCATGACTTT	C>T	R>*	stop-gained	TTN
rs45517213	16	+	2072251	CTCCTCTCCTCGCAGGAGTCTGACTGGAAGGTGCTGAAGCTGGTTCTGGGC	G>A	W>*	stop-gained	TSC2
rs267606882	M	+	6264	GCTCGCATCTGCTATAGTGGAGGCCGGAGCAGGAACAGGTTGAACAGTCTA	G>A	G>R	stop-gained	COX1
rs104894077	8	+	74361886	TTCCAAAATGTTTTTATTATCAGGCCAAATTGGAAACACAGAGTCTGAGCT	C>T	Q>*	stop-gained	GDAP1
rs7800847	7	-	144401541	AGGACCCGGGGAGGAGGAACTGCTCCGGGGCTCAGCCCCTCATGCTCAGGA	C>T	R>W	missense	NOBOX
rs781413815_1	12	+	31083891	ACAGAAGAAGCGTGAAGAAGAGGCACGACTCCTTGAAACTGGAACTGGCCC	C>T	R>*	stop-gained	DDX11
rs121908428	15	-	34243993	ACTTCGAACACCCAACTGGAGACCCCGATTCCGCTACTACCATTGGTAAGT	C>T	R>*	stop-gained	SLC12A6
rs766315644	5	+	132587637	CAATGAAATTAAAGCCTTGGATAGCCGAAAGAAGCAAATGGAGAAAGATAA	C>T	R>*	stop-gained	RAD50
rs878853978	2	-	189045800	GAGATGCAGGACAAAGAGGAGATCCGGTAAGGAGGGAGTCAATTTCACACT	G>A	P>P	synonymous-codon	COL5A2
rs797044947	13	+	110503855	CTCTGTTTCCCTTCCAGGTGCCCCCGGGACTGTGGGAGCCCCCGGGATTGC	G>A	G>R	missense	COL4A2
rs121912736	12	+	110342435	CCGCTACCTCATCTCGTCCAACGTCGGGGAAGTTGTCTGGTAGGTCTCTGT	G>A	G>R	missense	ATP2A2
rs68080670	2	-	178532039	ATGAGGCCAGTGTCTGAGCTGATCCGGTCACGTCCACAACCGGCTGAGGAA	G>A	R>Q	missense	TTN
rs61749747	X	-	154031098	GGGGGGTGGGGCCACCACATCCACCCAGGTCATGGTGATCAAACGCCCCGG	C>T	Q>*	stop-gained	MECP2
rs886044402	X	-	32390103	ACATAATCAGGGGAAGGAGGCTGCCCAAAGAGTCCTGTCTCAGATTGATGT	C>T	Q>*	stop-gained	DMD
rs1057519537	9	+	127682423	TTTCTCAGCGCCCGCTATGGGCACTGGCATAAGAACAAGGCCCCAGGCGAG	G>A	W>*	stop-gained	STXBP1
rs199476095	16	-	2089957	CGAGGCCCTGCTCACCCAGTTTGACCGACTCAACCAGGCCACAGAGGACGT	C>T	R>*	stop-gained	PKD1
rs766096417	15	+	71811831	CACCGCAACCAGTGCCAGGCCTGCCGGCTGAAGAAGTGCCTGCAGGCGGGG	G>A	R>Q	missense	NR2E3
rs886041771	X	-	154358524	CGTGGTAGACAACGCTGATGGCACCCAGACCGTCAATTATGTGCCCAGCCG	C>T	Q>*	stop-gained	FLNA
rs724159947	12	+	11869601	GACAACATGATCCGCCGCCTCTCCCCGGCTGAGAGAGCTCAGGGACCCAGG	C>T	P>L	missense	ETV6
rs879254717_0	19	+	11107488	AACATGGCTAGAGACTGCCGGGACTGGTCAGATGAACCCATCAAAGAGTGC	G>A	W>*	stop-gained	LDLR
rs1057517803	15	-	89330113	GGTGGGGCACAATGTTTCCTTTGACCGAGCTCATATCAGGGAGCAGTACCT	C>T	R>*	stop-gained	POLG
rs876658575	16	+	68828302	TGAAGAAGGAGGCGGAGAAGAGGACCAGGTGGGTTTTGAAAACCTTGGTAG	C>T	Q>*	stop-gained	CDH1
rs1057519541	X	+	18628515	AGAAATTCGGATTCACCCCCTGAGCCAGGCCTCTGGCGGGAGCAGCAACAT	C>T	Q>*	stop-gained	CDKL5
rs727503979	12	-	49026710	GATGAATGTGGAGGTTGCCCTGCACCGAGGACTGCTAACCAAGTGCTCCCT	C>T	R>*	stop-gained	KMT2D
rs267606829	11	+	126275389	GCTCCAGGGGCTTCGGCGAAAGGTCCAGTCCTTGGGAGTCCTTTTCTGCCA	C>T	Q>*	stop-gained	FOXRED1
rs121918540	19	+	7646322	ACCTATCAGCTGTCCCGCTGGACCCCGGTCATCAAGGATGTAATGGAGGTA	C>T	P>L	missense	STXBP2
rs147321712_1	2	-	26466731	CAATGACCCCATCAATGTGCTGGTCCGAGTCTATGTGGTCCGGGTGAGACT	C>T	R>*	stop-gained	OTOF
rs786204009	1	-	11801392	GAAACAAACCCCCTACAGGTTTGACCGGATGGCAGCAGGTGGCCCCCTCTA	C>T	R>W	missense	MTHFR
rs794729286	2	-	178570882	CAGATATGAGTTCCGGGTTATAGCCCGAAATGCCGCAGGAGTGTTTAGTGA	C>T	R>*	stop-gained	TTN
rs80359058	13	+	32363342	CAATAAAACTAGTAGTGCAGATACCCAAAAAGTGGCCATTATTGAACTTAC	C>T	Q>*	stop-gained	BRCA2
rs369773321_0	7	+	143321720	TAATCTTTCAACGCTTTTAGGCTCTGGAATCCCCGAAATGAAGACAATACT	G>A	G>R	missense	CLCN1
rs281874727	X	+	108681837	TGCTGGTCCTCCAGGAATCCCTGGCCAGCCTGGGCTAAAGGGTCTACCAGG	C>T	Q>*	stop-gained	COL4A5
rs267607137	8	-	140360131	GCTCCATGAATTGGTCTACGCCTCCCGAAGGATGGGGAACCCTGCCCTCTC	C>T	R>*	stop-gained	TRAPPC9
rs786204492	8	-	86671046	TGTTATAAATGAGTATGCCGATGCCCAGCTACACAACCTGGTGAAAAGAAT	C>T	Q>*	stop-gained	CNGB3
rs793888512	12	-	49037395	GCTTTCCCTGGGTCTTGCAGGTGCCCGACAGCCAGGTTTGCCCCAGCCACT	C>T	R>*	stop-gained	KMT2D
rs397514337_1	3	+	15635538	GGGAGGAGAGCGTGGCTGACCATCACGAGGCTGAATATTATGTGGCTGCCG	C>T	H>H	synonymous-codon	BTD
rs267606959	15	-	89318986	GCTACGTCTGACATACCACGTACCCCGGTGCTGGGCTGCTGCATCAGCCGA	C>T	P>L	missense	POLG
rs104894325	12	-	8605439	CTCTTCCTCCGCTACATCTCGGACTGGGACCTAGACCCTGGCCGCTGCTAC	G>A	W>*	stop-gained	AICDA
rs1060501464	5	-	13735167	CCTAAAGATTGACATCCAGAGGAACCGAGTCAAGCATGAAGAGTTTCTCAC	C>T	R>*	stop-gained	DNAH5
rs104894008	7	-	44147732	CGTCAATACCGAGTGGGGCGCCTTCGGGGACTCCGGCGAGCTGGACGAGTT	G>A	G>R	missense	GCK
rs955142329	11	+	65188734	GCGGGGGAGCACCGCGGGGGGCTGCCGAAACTACCCAGGTGCACAGGGGCG	C>T	R>*	stop-gained	CAPN1
rs137853846	X	+	129569274	TTTCTTTACTTACAGTGGGAAATGCCGGGTTCCAGCCTGGTGTGACCGAAT	C>T	R>W	missense	OCRL
rs779869631_1	7	-	138762983	GGAAGGAGAGTTACAGGAAGCCAACCAGAACCAGCAGGCCTTGAAACAAAG	C>T	Q>*	stop-gained	ATP6V0A4
rs122460158	X	+	18628374	GCATTCTCATCCTTTCTTTCAGAGCCAGCCATTAAAATCACTGCGCAAGTT	C>T	Q>*	stop-gained	CDKL5
rs1057518899	16	-	2111647	CGGCTCCCCTGTCCTGACCCAGAGCCAGCCGGCTGCCAACCACACCTATGC	C>T	Q>*	stop-gained	PKD1
rs80358223	1	-	58576805	CCCCGAGGGCCGCTTCAAGGCGCGCCAGTGCAACCAGACGTCGGTGTGCTG	C>T	Q>*	stop-gained	TACSTD2
rs371524413	17	-	7675145	GATTCCACACCCCCGCCCGGCACCCGCGTCCGCGCCATGGCCATCTACAAG	G>A	R>H	missense	TP53
rs587777244	15	-	65023762	TTGAATGTTCATCCCAGTTGCCTCCCGAGATGGCGTGGCCCAGCCCCTGTA	C>T	P>L	missense	MTFMT
rs104894801	X	+	68838649	AGTGGGAAGGGCTTGGTGATCTATCCGAAAATTGGAGACAAGCTGGACATC	C>T	P>L	missense	EFNB1
rs137853862	X	+	152858872	GCTCTTTTATAGAGTGAATTACATTGGCACCAAGAATGTCATTGAAACTTG	G>A	G>S	missense	NSDHL
rs753237278	4	+	6301479	CCTGGGGCTGCTCCGCGCCTCCATCGGCTACTTCCTCTTCCTCTTTGCCCT	G>A	G>S	missense	WFS1
rs876659533	17	-	61776445	GGGAGCACTTTTGTTATCTGTGTGCCAGACTGTGAGCCAAGGAATTTTGTG	C>T	Q>*	stop-gained	BRIP1
rs200697179	16	+	56885363	GGTGGAAGACCACATCAAGAACTACCGGTGAGCAGAGCTGCTGGGACCCAC	C>T	R>C	missense	SLC12A3
rs1131691735	18	-	55228850	CATCCTCAGTCTGGAGCAGCAAGTCCGAGGTCAGTGCAGGCCAGCCTCCTT	C>T	R>*	stop-gained	TCF4
rs746754428	6	-	33168735	GGGCCAGGATGGTGCTAAGGGTGACCGAGGCGAGGATGGTGAGCCAGGACA	C>T	R>*	stop-gained	COL11A2
rs786203443	17	+	31358604	CCATGAAGAATCCCCACCACAATACCAAACATCTTACCTGCAAAGTAAATA	C>T	Q>*	stop-gained	NF1
rs750095738_1	18	-	23536689	CATGGGCATTAACGGCAGTGCCTACCGAGTATTTCCTTACAGGTAAAGCCT	C>T	R>*	stop-gained	NPC1
rs754867753	17	+	80050085	CCAGGTTGTGGCTACCAAGCAGAGCCGAGCCCAGCGGCAGGAGCTGGGGGT	C>T	R>*	stop-gained	CCDC40
rs397516685	10	-	88939680	TTGACAGCTGAGCGTGAGATTGTCCGGGACATCAAGGAGAAACTGTGTTAT	G>A	R>Q	missense	ACTA2
rs786204517	17	+	80108569	CTACTCCTCCACCGCTATCACCCGCCAGGTGGTGGAGAACATGACCAGGGC	C>T	Q>*	stop-gained	GAA
rs147901432	16	+	56885364	GTGGAAGACCACATCAAGAACTACCGGTGAGCAGAGCTGCTGGGACCCACC	G>A	R>H	missense	SLC12A3
rs80356682	1	-	209625721	TGCAAAGAGTAAGATTGAGCAGATCCGAGCAGTTCTCAGCAGCCCCGCAGT	C>T	R>*	stop-gained	LAMB3
rs587781239	15	-	25339216	ACTTGCTTTAATGTGCTTTTACTTCCGGAATACTCAAGCAAAGAAAAACTT	C>T	P>L	missense	UBE3A
rs745448288	4	+	122742532	GGTTGAAGCAGATAACAACACATCACGAACTCTGAAAAACAGCCTGCTTGC	C>T	R>*	stop-gained	BBS12
rs1064792860	22	-	50529225	GCTGGAGTGGCCAGAGGCCTGGCGCCAGCAGCTTGTGGACAAGCATTCCAC	C>T	Q>*	stop-gained	TYMP
rs1283070426	5	-	13753247	GATCTGGATTAAAAATAAAGAAAGCCGAAATGAACTCCAGGTAATTTGTGT	C>T	R>*	stop-gained	DNAH5
rs398124058	X	-	31658123	ATAGCAGTTGGCCAAAGACCTCCGCCAGTGGCAGACAAATGTAGATGTGGC	C>T	Q>*	stop-gained	DMD
rs121908719	20	-	44624279	GTGTAAGAAGTACCAGCAGCAGACCGTGGTAGCCATTGACCTGGCTGGAGA	G>A	V>M	missense	ADA
rs1085307639	X	-	20161709	TGATACACCAGAGGAAATATTGGCACGAATAGGTAGCGGAAAATTCTCACT	C>T	R>*	stop-gained	RPS6KA3
rs121909513_1	17	-	4902311	CACCCCTTAGGATTGGCAGGATTACCGACTCAACTACAGCAAGGACGACTT	C>T	R>*	stop-gained	CHRNE
rs137854576	5	+	112775676	GACAAAGAAGAAAAGGAAAAAGACTGGTATTACGCTCAACTTCAGAATCTC	G>A	W>*	stop-gained	APC
rs121917875_2	6	-	18121814	GTTGCAAGCTCATCTGTGCAATCCCCGAGGGGTGGCAGTGTCTTGGCTCAC	C>T	R>*	stop-gained	NHLRC1
rs762909359	5	+	170047513	AAACCTTGTTTTCTTCCTTTAGATCCAGCAGGCAAAATTCTATGAAAGCAT	C>T	Q>*	stop-gained	DOCK2
rs80356777	11	-	68784909	CCATGATGGGCGGCTGCTGAAGCCCCGGGAGATGGAGCAGCAGATGCAGAG	C>T	R>W	missense	CPT1A
rs104893919	5	+	149978184	CCTTATGATTGGTGAGACAGTTGACCGAGAACTACAGAAAGCTGGCTATGA	C>T	R>*	stop-gained	SLC26A2
rs387906946	12	-	7690153	CCGTCACCAGCTATTCATTAACTTCCGGGACCTGGGTTGGCACAAGTGGAT	C>T	R>W	missense	GDF3
rs779315456	19	+	12896994	TTCGGAGTTCTGCTTGCACACAGCCCGGCAGTACGCCCTCGACAGGTGTGT	C>T	R>W	missense	GCDH
rs386834001_1	17	-	59049297	CCAAAATGATGATGCTCTGGAGACACGAGCTAAGAAGTCTGCATGCTCTGA	C>T	R>*	stop-gained	TRIM37
rs1131691647	1	+	201324946	CCAACTCGTTCCTCTCCCAGGGAACCAGGTGTTCCCGGAGGTGACCAGGCT	C>T	Q>*	stop-gained	PKP1
rs140511594	2	-	165941111	GTGAACCAGATAATCGTGAATTTTCCGAGCTTCCTTCCTGCTTTTGTTAAG	C>T	P>L	missense	TTC21B
rs587779212	2	+	47799466	TGAGACTCCAGAAATGATGGAGGCACGATGTAGAAAGATGGCACATATATC	C>T	R>*	stop-gained	MSH6
rs864622269	14	+	50628394	CACCCTGTGCACTTGGGCATATATCCGGTACTCTGGAGAATACCGAGAGCT	C>T	R>W	missense	ATL1
rs370129081	11	+	6394516	ACTCTTTGTGCCCAGCTCTCTGCCCGTGCTGACAGCCCTGCTCTGTGCCGC	G>A	R>H	missense	SMPD1
rs898275076	8	+	133022135	TGCCAGCTACCGAGTGGGTGTCTTCGGCTTCCTGAGTTCTGGTGAGTTGCT	G>A	G>S	missense	TG
rs121918731_1	14	-	24259769	GGATGCCTGCTTATACATCCTGGACCGGCGGGGGATGCCATATGGAGGCCG	C>T	R>W	missense	TGM1
rs886044730	1	-	94062623	CCAGGTGCAGGCGGAGGCTCCAGTTGGAATCTACCTCCAGCAGATGCCCTA	G>A	G>R	missense	ABCA4
rs372872777	9	-	36246262	CACATCTGCTGCCTTGATGAACATCCGAATCCTTCACATTGAAGGTGGGGA	C>T	R>*	stop-gained	GNE
rs779040832	15	+	80180188	TCTGTCAACGGCTGCAACCTGCGGCCGGGGGACCTCCTGGCTTCTGGGACC	C>T	P>L	missense	FAH
rs375801610_1	18	-	50262168	AGCTGAGCACCATCTAGAAAGAATCCGACGCAGCCATCAGAAGCATAATGC	C>T	R>*	stop-gained	CFAP53
rs1064794295	9	+	34649076	ACGTCCTTTCCCTACTCCATGGGCTGGCATGGTGAGGCTTTTCAAGTACCT	G>A	W>*	stop-gained	GALT
rs765468034	17	+	18142826	CCTGGTACACGCATACGTGAGCCGCCGACGCTATCTCAAGGTATAGGCCCT	C>T	R>*	stop-gained	MYO15A
rs34336420	2	+	10047996	GAAACTTTGCAGGACACACACCTCACGGACAGTTTACTCAGCACTAACTTG	C>T	T>M	missense	KLF11
rs1085307317	2	+	202532697	ATGTATGCTCTTGGACTAATCTATTGGGAGATATTTATGAGATGTACAGAC	G>A	W>*	stop-gained	BMPR2
rs397516006	11	-	47333291	CAGGATCTCCGGGTGACTGACGCCTGGGGTCTTAATGTGGCTCTGGAGTGG	G>A	W>*	stop-gained	MYBPC3
rs139889944	11	+	77199771	GTGGTCACCTTCCTAGAGGGGCTCCGGAAGAGATCTAAGTATGTTGTGGCC	G>A	R>Q	missense	MYO7A
rs72651642	17	-	50191826	AGGTCCCCCTGGTCCTGCTGGTCCCCGAGGGGCCAACGGTGCTCCCGGCAA	C>T	R>*	stop-gained	COL1A1
rs551472773_2	22	-	50626196	GGGAACGACCTACGAGGGCGGTGTCCGAGAGCCTGCCTTGGCCTTCTGGCC	C>T	R>*	stop-gained	ARSA
rs747724352	9	-	96251474	CTTCTTTCTGCCAGTCAACAATGTCGGAATGCTTCCAAACCTTCTCCCAAG	G>A	G>R	missense	HSD17B3
rs104895073	11	+	67490059	GCAGGTGGAGAGCCCTGGCACGTACCAGCAGGACCCATGGGCCATGACAGA	C>T	Q>*	stop-gained	AIP
rs193922716	17	-	42333719	GCCCTGCATGCCCATGCATCCTGACCGGCCCCTCGTCATCAAGACCGGCGT	C>T	R>W	missense	STAT3
rs768134055	3	-	123708719	GAACAGCGCTGGAGAGGTCCGCACCCAGGCCGTGCTCACGGTACAAGGTGA	C>T	Q>*	stop-gained	MYLK
rs28934906	X	-	154031355	CTGGACCCTAATGATTTTGACTTCACGGTAACTGGGAGAGGGAGCCCCTCC	C>T	T>M	missense	MECP2
rs886039822_1	18	-	10736621	AAAGAAGGAAGATGAAGAACCTCCACGAAGGTCAGCATTCCAGGTAATTAT	C>T	R>*	stop-gained	PIEZO2
rs764985774	2	-	178600932	AGTAGAGGGTGGGGAATATGAATTCCGAGTCAAAGCTGTCAATGCTGCAGG	C>T	R>*	stop-gained	TTN
rs886038205	17	-	19343795	AAGGTGGTGGCTCAGGGTGAAGGCCGGGAAGGTAAAGCTCCCTCCCCTCTC	G>A	G>R	missense	B9D1
rs386833423	4	-	177439624	AATTAAAAATGCTATTGGTGTGGCACGGAAAGTACTGGAACATACAACACA	C>T	R>W	missense	AGA
rs17857094	X	+	18625245	CGAGAAGATCTCAGATCTGCAGACCCAAGTGAGTGGATCCTGCACCACTGC	C>T	Q>*	stop-gained	CDKL5
rs549138385_1	17	+	18135747	GGAGGTGGCCTCAGTGGTGAGTGCCCGAGAGATCCAGGCCGTGGCAGAGCT	C>T	R>*	stop-gained	MYO15A
rs121434250	2	-	31529419	GTATGTTTCTGGAGCCAATTTCCTCGGTGAGATCATTGAATGGATCGGCTA	G>A	G>S	missense	SRD5A2
rs727504455	10	+	71646537	CACTCTCATCAATGAAAATGACAACCGGCCCATCTTCAGCCAGCCACTGTA	C>T	R>W	missense	CDH23
rs74517001	2	+	209829280	ATACAAGCTAGATAAGATGCAGTTCCGACAAACCATGAGGGACTATGTGAA	C>T	R>*	stop-gained	UNC80
rs119470017	5	+	150388004	GGCTGCAAGCACCCCGAGGAAGGCCCGAGCCTCGGAGAGCACAGCCAGGAG	C>T	R>*	stop-gained	TCOF1
rs762976316	10	-	49458898	ATCTGCATCACAGTCTTGTGTCTTCCGAGAACTATTGAGAAATCTGTGCAC	C>T	R>*	stop-gained	ERCC6
rs373856119	8	+	38252216	TCCCATTGGAATGTTCCTTACTGTCCGAGGACTAAAAAGAATTGATCCCAA	C>T	R>*	stop-gained	DDHD2
rs483352841	19	-	12884973	CTGACCCGCCACTACCGGAAACACACGGGGCAGCGCCCCTTCCGCTGCCAG	C>T	T>M	missense	KLF1
rs104886263	X	+	108668477	TCTGGAAGGACCTAAAGGCAACCCTGGGCCCCAAGGTCCTCCTGGGAGACC	G>A	G>R	missense	COL4A5
rs121917886	3	-	151338053	AATTCCTTACACCCTGAGCCAAACCCGGGATGTCTTTGACTGCACTGCTGA	C>T	R>W	missense	P2RY12
rs756032160	5	-	13735239	CTACGAGGTTTATAAGTATGCTGCCCGAGGGCTGTACGAGGAGCACAAATT	C>T	R>*	stop-gained	DNAH5
rs104894378	12	-	114385521	AATAATCCCTTTGCCAAAGGATTTCGGGGCAGTGATGACATGGAGCTGCAC	G>A	R>Q	missense	TBX5
rs193922818	19	+	38500899	GCGTCCATGGTGCTCTTCCTGGACCGTGTGTATGGCATCGAGAACCAGGAC	G>A	R>H	missense	RYR1
rs150146721	18	-	57554336	GGGAGGAAGAATATCCTCTTGGTTCCGATAGCATTTACCAGTGACCATATT	C>T	P>L	missense	FECH
rs118203968	17	+	44075760	AGCCGGCCCTTTGCCTCCCTGAGCCGTGACTCAGGGGCTGCCCTGGGCCTG	G>A	R>H	missense	G6PC3
rs886039664	22	-	37983360	CTCAGCAAGACGCTGGGCAAGCTCTGGAGGTGAGCACCCGACCGCCCCCCG	G>A	W>*	stop-gained	SOX10
rs1085307316	2	+	202532684	GAAACAAGTAGACATGTATGCTCTTGGACTAATCTATTGGGAGATATTTAT	G>A	G>R	missense	BMPR2
rs786204433	11	+	108304822	TCTTCGACACTTCTCGCAAACGAGCCGATCCACAACCCCTGCAAACTTGGA	C>T	R>*	stop-gained	ATM
rs34946978	2	+	233768226	TCCCTATTTTGCATCTCAGGTCACCCGATGACCCGTGCCTTTATCACCCAT	C>T	P>L	missense	UGT1A1
rs926741242	2	-	178609289	TCAGCTACGCGTCCGAGATTCTCTCCGACCTGACCATGGTCTGTATATGAT	C>T	R>*	stop-gained	TTN
rs104895360	12	+	109596548	CCACTCAGCCACCTCCCTGGACAGCCGAGTCCAGCAAGCCCTGGATGGCCT	C>T	R>*	stop-gained	MVK
rs118192122	19	+	38500643	GGCAAGGGTGAGGCCCTGCGGATCCGCGCCATCCTCCGCTCCCTTGTGCCC	G>A	R>H	missense	RYR1
rs200920510	4	+	158706761	GGTACTAATCATGAACATGACCAGCCGGCACACTTAACCTTAAGGGATGAC	C>T	P>L	missense	ETFDH
rs397508333	7	+	117592203	TTAGAAGGAGATGCTCCTGTCTCCTGGACAGAAACAAAAAAACAATCTTTT	G>A	W>*	stop-gained	CFTR
rs202166344_1	1	-	241519716	CCCAAGCTCCCTCAGCACCATGTACCGAGCACTTCGGCTCCTCGCGCGCTC	C>T	R>*	stop-gained	FH
rs121908548	17	-	63941517	CTATATCATCATCTCCTTCCTCATCGTGGTCAACATGTACATCGCCATCAT	G>A	V>M	missense	SCN4A
rs121908373	19	+	7526505	CCGGGAAGAGAACACCATCGCCTTCCGACACCTCTTCCTGCTGGGCTACTC	C>T	R>*	stop-gained	MCOLN1
rs886041715	16	+	56192353	CAAAGACGTGAAATTACTCCTGCTCGGTAAGGACCGCCGCTGCTACCCCCA	G>A	G>R	missense	GNAO1
rs863224957	15	+	42401751	CCTGGTGGCCCTGATGCAGAAGAACCGGCGGAAGGACCGGAAGCTAGGGGC	C>T	R>W	missense	CAPN3
rs761505217	3	-	38551460	AATAGGCCGCATCCTCAGACTGATCCGAGGGGCCAAGGGGATCCGCACGCT	C>T	R>*	stop-gained	SCN5A
rs794726693	5	-	177994174	GCTGGAGTCAGCCTTTGGGAGGAACCAGTACCCCGACATCTGGGCCCGAGA	C>T	Q>*	stop-gained	PROP1
rs776327443	3	-	33014144	CACAACTCATCCAACTACACGCTCCCGGCCTTTTATATGGGGAACTTCTCC	C>T	P>L	missense	GLB1
rs587783892	5	+	36985065	AGCAGAATCTAAACCAAATGAAAACCGATTGGTGGAGACAAAATCAAGTGA	C>T	R>*	stop-gained	NIPBL
rs267607070	19	+	11033308	CCCCCAGGACCTGCAAGCGCAGGACCGAGCCCACCGCATCGGGCAGCAGAA	C>T	R>*	stop-gained	SMARCA4
rs121912942	21	+	46126535	GATCGTGTGCCCAGACCTTCCCTGCCAAACAGGTAATGCAGGGCACCCTGA	C>T	Q>*	stop-gained	COL6A2
rs200321110	7	+	117611646	AGGACTATGGACACTTCGTGCCTTCGGACGGCAGCCTTACTTTGAAACTCT	G>A	G>R	missense	CFTR
rs397514716	13	-	36865660	TGGGGAGACATTCCAGGCTTCCTCCCGAAGTGTGCTCATAGATGGGTTCAC	C>T	R>*	stop-gained	SMAD9
rs863223718	5	+	87376512	ACCAGGGTCCCTGCGTGTTCGAGCACGATACTCTATGGAAAAAATCATGCC	C>T	R>*	stop-gained	RASA1
rs201135624	9	-	6558671	TCTATTCTGTAGGTTTGCCTCATTCCGAAATCAGCACATGGGACCAACCCA	C>T	P>L	missense	GLDC
rs397515429	10	+	71362337	GCGCTCCCAGGGTTCGTGCTCCTCCGGACCTGCCTCATCCCCCTCTTCGTG	G>A	R>Q	missense	SLC29A3
rs1131691743	X	+	153726027	ATCGCCGGCCTCGTGGTGTTCCTCACGGCCAACGTGCTGCGGGCCTTCTCG	C>T	T>M	missense	ABCD1
rs565675340_0	2	-	178528797	AGAGCTTACCAACTCTGAGGAGTACCGATATGGTGTCTCAGGCAGCGATCA	C>T	R>*	stop-gained	TTN
rs786205700	20	+	63687740	ATCCTTACCAGCGGCACGCTGGCCCCGGTGTCCTCCTTTGCTCTGGAGATG	C>T	P>L	missense	RTEL1
rs762991211	14	-	24082758	GGTAAAGCGGGAACCCTCTGAGGGCCGACCTGGCCCCCCTACAGCCTCACT	C>T	R>*	stop-gained	NRL
rs780722371	2	+	202552825	AGGATGGCTGAACTTATGATGATTTGGGAAAGAAACAAATCTGTGAGCCCA	G>A	W>*	stop-gained	BMPR2
rs587783711	12	-	49050467	GGTTCCCCAAAACTCCCCTCCTTCCCAGTGCTCTCCTCCTGCCCTACCACT	C>T	Q>*	stop-gained	KMT2D
rs121913446	7	+	55174735	TCTCTGTCATAGGGACTCTGGATCCCAGAAGGTGAGAAAGTTAAAATTCCC	C>T	P>L	missense	EGFR
rs80338680_1	19	-	12649932	ACGCTTCTACACAGACAGCAATGGCCGGGAGATCCTGGAGAGGAGGTGGGG	C>T	R>W	missense	MAN2B1
rs387906896	1	+	160349583	GGAGAAGCTGAAAGGGAGAACCAGCCGAATTGCTGGTCTTGCAGTGTCCTT	C>T	R>*	stop-gained	NCSTN
rs267606760	9	+	133636672	TGGCGAGCTTGAGAACGCAGATCTCGTGGTGCTCTGGACCGATGGGGACAC	G>A	V>M	missense	DBH
rs387906992	7	+	34055301	ATGCAAATTTGGCAACAAGATTTTCCAGGTATGTCATGAGACAAGCACATG	C>T	Q>*	stop-gained	BMPER
rs387906637	16	-	9938314	CTTTGAGGATGCAAAGACACAAGTCCAGCTGAAGAAGATCCACTCTTCTGT	C>T	Q>*	stop-gained	GRIN2A
rs138775799	1	-	45333472	AGACGTAGCTGAAGTCACAGCCTTCCGAGGGAGCCTGCTAAGCTGGTACGA	C>T	R>*	stop-gained	MUTYH
rs200287925	8	-	89982766	GATTGAAAATGATCAGTCGATCAGCCGAAATCATGCTGTGTTAACTGCTAA	C>T	R>*	stop-gained	NBN
rs150576702	5	+	34937404	TGCATGGAAGGAAGAATATGATACACGACAGGCTTCAAACCGCTGGGAAAA	C>T	R>*	stop-gained	DNAJC21
rs121917745	1	-	68429835	TGCCAAGGACTTAAGTGAAGTTGCCCGGGCTGAAGTGGAGATTAACATCCC	C>T	R>W	missense	RPE65
rs587784098	5	+	177211613	TCTTGATGCTGTACTGCAGGGAGACCGAGAACGTGGAGGTTCATTGAGAGG	C>T	R>*	stop-gained	NSD1
rs387906875	10	+	119670037	TCCCCAGCCTGGGATGCAGCGATTCCGAACTGAGGCGGCAGCAGCGGCTCC	C>T	R>*	stop-gained	BAG3
rs104894191	11	-	44309645	GCCCCCGGACGGCAGCCTCAAACTCCAGGAAGGCAGCAGCGGCCACAGCGC	C>T	Q>*	stop-gained	ALX4
rs587777192	3	-	196239597	CATTCAGAAGTGGGAGGAGAAGTCCCGAGAATTCATTGGAAGTTTTCTGGA	C>T	R>*	stop-gained	PCYT1A
rs63751600	2	+	47463154	ATTAATAAGTGCAGCCAGAGATCTTGGTAAGAATGGGTCATTGGAGGTTGG	G>A	G>S	missense	MSH2
rs1303653650	1	-	16996059	TGTGTGCACGCTCTACGCCCAGAGCCGACTGCGGAGACAGGGCATTTTCTG	C>T	R>*	stop-gained	ATP13A2
rs371886102	5	-	78964535	ATTAATTGACGCTCTGAATGTCACACGATGTGCTCTTGATTTTCGAGATGG	C>T	R>*	stop-gained	ARSB
rs121918388_1	2	-	21010033	GAGACACATACAGAATATAGACATCCAGCACCTAGCTGGAAAGTTAAAACA	C>T	Q>*	stop-gained	APOB
rs1057521068	6	+	45432008	TTCAACGATCTGAGATTTGTGGGCCGGAGTGGACGAGGTAGGTCTCTGACT	G>A	R>Q	missense	RUNX2
rs750219200	17	-	35101301	CTCAAACCTGCCCTCGGACGCTCCTGGAGCTTTGTGCCCAGCACTCGGATT	G>A	W>*	stop-gained	RAD51D
rs121965051	10	-	124403847	CAGGGTGAAGCAGGCGTTGTTGTTCCGGATCCAGGTTACCTAATGGGAGTG	C>T	P>L	missense	OAT
rs934897228	16	-	88736671	CAGCCTGGGCCACCTCATCATGGACCAGAGCTATGTGTGCGCGCTCATTGC	C>T	Q>*	stop-gained	PIEZO1
rs386833524	9	-	6592870	GCCGCTCAGCGGCAGATCAATTTTCGGCTTTTTGAGGATGGCACAGTAAGT	G>A	R>Q	missense	GLDC
rs121434369	19	+	12897824	GATTTCTGACGAGTATCACGTGATCCGGCACGCCATGAACCTGGAGGCCGT	C>T	R>W	missense	GCDH
rs754667801	2	-	219216027	GGGGAGGTGCTGCGGATCGCGGATCGGGGCACATCCAGTGTCACAGGGCTG	G>A	R>Q	missense	ABCB6
rs587779504	2	+	189008960	CCACCCAGGGCAACCAGGCCCTCCTGGACCTCCTGGTGCCCCTGGTCCTTG	G>A	G>R	missense	COL3A1
rs863224993	X	-	32463444	TAACACTCAGTGGGATCACATGTGCCAACAGGTATAGACAATCTCTTTCAC	C>T	Q>*	stop-gained	DMD
rs28934574	17	-	7673776	TGTTTGTGCCTGTCCTGGGAGAGACCGGCGCACAGAGGAAGAGAATCTCCG	C>T	R>W	missense	TP53
rs1057524670	11	+	17772388	GGGCGTGCTCACCATCGCCATGCCCGTGCCCGTCATCGTGAACAATTTCGG	G>A	V>M	missense	KCNC1
rs5030820	3	+	10149822	GAAAGAGCGATGCCTCCAGGTTGTCCGGAGCCTAGTCAAGCCTGAGAATTA	C>T	R>W	missense	VHL
rs1131691149	11	+	108365110	CTTCTATATGATCCACTCTTTGACTGGACCATGAATCCTTTGAAAGCTTTG	G>A	W>*	stop-gained	ATM
rs1466435969	11	-	72329751	GGGACACACACCCTTGGATTATGCCCGAGAAGGGGAAGTGATGAAGCTTCT	C>T	R>*	stop-gained	CLPB
rs121908841	3	+	189868615	CTGGGCCGACGCTGCTTTGAGGCCCGGATCTGTGCTTGCCCAGGAAGAGAC	G>A	R>Q	missense	TP63
rs199422242	X	+	154764911	TTTGTTTTTTTAGTAATTATTTTGCCAAAGAAACATAAGAAGAAAAAGGAG	C>T	P>L	missense	DKC1
rs1450676893	7	-	2545008	CTTTGGGGAGCCAGGACCCCTCGGCCGAGCAACCTGGGCCGTCCCCACCGT	C>T	R>*	stop-gained	BRAT1
rs1057518674	1	-	153818075	TAAGCTTCCCTCTCGGCCTGGGGCCCAAGGGGTTGAACCTCAAAATTTGAG	C>T	Q>*	stop-gained	GATAD2B
rs727504550	2	-	178539537	AGACGAGAAGTGCCTAAAGCCGCCTGGTATACCATTGATTCCAGAGTCCGA	G>A	W>*	stop-gained	TTN
rs878853170	18	-	31079850	TAATATTACAGTCCTTGCATCAGACCAAGGTAAGAATTTGTCTTTAAGCCA	C>T	Q>*	stop-gained	DSC2
rs886039409	X	-	153867401	TACTGCCATAAACAAATATGGCCCCGGGGAGCCCAGCCCGGTCTCTGAGAC	G>A	G>R	missense	L1CAM
rs387907127	16	+	29813541	AGCCCTTCAACCAGAGCTCCCTACCCAGGAGGACCCCACCCCTGAGATTCT	C>T	Q>*	stop-gained	PRRT2
rs387907139_1	12	-	94994249	TTCATCTTCCCACCCAGGCCGTCACCGATGGGTTGTATATACTACTGAAAT	C>T	R>*	stop-gained	NDUFA12
rs368497893	22	-	38132831	ACACCCCGCTGCACCTGGCCATGTCGGTGAGCCCAGGACCGCGTGTCCTGC	G>A	S>S	synonymous-codon	PLA2G6
rs63749856	16	-	16155010	GCAGGTGGGCATCGTTGGCAGGACCGGGGCAGGGAAGTCCTCCCTGGCCAG	G>A	G>R	missense	ABCC6
rs690016556	5	-	150055262	GGTGAAGGATGGATACCAAATGGCCCAGCCTGCATTTGCCCCAAAGAATAT	C>T	Q>*	stop-gained	CSF1R
rs886039274	22	+	31906291	GCGGAACTCCACCAGCTCCACCAACCAGAACATGTTCTGCGAGGAGCGGGT	C>T	Q>*	stop-gained	DEPDC5
rs1057516746	9	-	36234046	TGCAGTTAAACACGTCCCATTTGACCAGTTTATACAGTTGGTTGCCCATGC	C>T	Q>*	stop-gained	GNE
rs571038432	4	+	145655165	TCGATAGGTAATTCGTATTTCTGCCCGAAGTGGAGAGGGGATCTCTGAAAT	C>T	R>*	stop-gained	MMAA
rs121909091	19	+	10798543	AGAGCGAATCGTCACCACTTACATCCGGGAACGGGAGGGGAGAACGAAGGA	C>T	R>W	missense	DNM2
rs137852241	X	+	139551218	ACCCAATCATTTAATGACTTCACTCGGGTTGTTGGTGGAGAAGATGCCAAA	G>A	R>Q	missense	F9
rs886043155_1	10	+	76036132	GCATACCTTAACCCTCAACAAGAACCGAATATCCTTTCCTCTGCCCGCTGC	C>T	R>*	stop-gained	LRMDA
rs794728721	1	+	237445489	GAATCACGCACAGCCCGAGTTATCCGGAGCACAGTCTTCCTTTTCAATAGA	G>A	R>Q	missense	RYR2
rs777202372_1	11	-	72358997	TGCTGTCTCCCCAGTCCTGATCACCCGAGAGGATGACTTCAACAACAGGCT	C>T	R>*	stop-gained	CLPB
rs397508701	7	+	117665553	CAGGATAGAAGCAATGCTGGAATGCCAACAATTTTTGGTGAGTCTTTATAA	C>T	Q>*	stop-gained	CFTR
rs397515621	15	-	55439557	GTGGCTACACAAACAAGCTGAGGCACGAAGAGCAATGAATACTGACATAGC	C>T	R>*	stop-gained	DNAAF4
rs137852770	2	-	26204150	AGGGCTGATGGGAGCAGGCATCGCCCAAGTCTCCGTGGATAAGGGGCTAAA	C>T	Q>*	stop-gained	HADHA
rs199473153	3	-	38597737	TGAATTCGAGGAGATGCTGCAGGTCGGAAACCTGGTAAGGGCTGCCTGCAG	G>A	G>R	missense	SCN5A
rs28936675	7	-	155812032	GGCGTGCGGACCGGGCAGGGGGTTCGGGAAGAGGAGGCACCCCAAAAAGCT	G>A	G>R	missense	SHH
rs1057518800	12	-	13567228	AGAACTGGAAGCTCTCTGGCTCACTGGCATTTGTCACAATGAGAAGAATGA	G>A	G>S	missense	GRIN2B
rs112550005	15	-	48425829	ATGCAAGGTTATTCACGATGTTTGCCGAAATGGGGAATGTGTCAATGACAG	C>T	R>*	stop-gained	FBN1
rs750325978	2	-	25240727	CACGTTGCCTTTATCCTCCCAGATCCAGGAGTGGGGCCCATTCGATCTGGT	C>T	Q>*	stop-gained	DNMT3A
rs1448259297	13	+	40793248	AAACATGAAATCCAATCCTGCTATCCAGGCTGCCATTGACCTCACAGCGGG	C>T	Q>*	stop-gained	SLC25A15
rs866430018	8	-	142876741	TTCATGCCCAGGAGCCTGTCTCGCTGGACCAGCCCCAAGGTGTGGAAGGAG	G>A	W>*	stop-gained	CYP11B1
rs104893901	5	-	173233036	GTACCTGTCGGCCCCCGAACGCGACCAGCTGGCCAGCGTGCTGAAACTCAC	C>T	Q>*	stop-gained	NKX2-5
rs886039312	7	-	2538710	CTCCGTAGACTCGGAGGGCTTCCCACGGCGGGCGGTCATGCAAGTCTTCAC	C>T	R>W	missense	BRAT1
rs17852079	20	+	4699899	CGAGAGGGAATCTCAGGCCTATTACCAGAGAGGATCGAGCATGGTCCTCTT	C>T	Q>*	stop-gained	PRNP
rs80338882	7	-	100630973	CCCTTATCACCTGGGCCCCGGGCCACGACTGCGGCTAGTGGTCAACAATCA	C>T	R>*	stop-gained	TFR2
rs369532274	17	+	80118223	TGGCCTCACAACCACAGAGTCCCGCCAGCAGCCCATGGCCCTGGCTGTGGC	C>T	Q>*	stop-gained	GAA
rs781281145	8	-	38148277	CAGTGACCAGGAGCTGGCCTATCTCCAGCAGGGGGAGGAGGCCATGCAGAA	C>T	Q>*	stop-gained	STAR
rs397516740	X	-	120455461	GTGCAGTTCGGACCTGGCTTTTCCTGGATTGCGAATTTTACCAAGGCAGCA	G>A	W>*	stop-gained	LAMP2
rs137852214	X	-	129823724	ATACTGTTACACATGCAAGATCTTCCGGCCTCCCCGGGCCTCCCATTGCAG	C>T	R>W	missense	ZDHHC9
rs121918214	16	+	53873837	TGTGTTTTGGCCGGTTCACAACCTCGGTTTAGTTCCACCCACCGAGTGGCA	G>A	R>Q	missense	FTO
rs121909019	7	+	117611638	AGCTTAAAAGGACTATGGACACTTCGTGCCTTCGGACGGCAGCCTTACTTT	G>A	R>H	missense	CFTR
rs794727215	3	-	70972583	ATGGACAGTGGATGAAGTAGAATTCCAAAAACGAAGGCCACAAAAGATCAG	C>T	Q>*	stop-gained	FOXP1
rs1429859627	8	-	24953770	GAAACTCTTGGAAGGCGAGGAGACCCGACTCAGTTTCACCAGCGTGGGAAG	C>T	R>*	stop-gained	NEFL
rs397508097	11	+	2768917	GTACTTTGTGGCCAAGAAGAAATTCCAGGTAAGCCCTGTGCTGAGCCTTCC	C>T	Q>*	stop-gained	KCNQ1
rs397515443	8	+	74364111	AGAAACTGGGGAAACGGAAAGCGACCAAACTTGGAAACCTATTACGAGCGT	C>T	P>L	missense	GDAP1
rs121434259	22	+	29636805	TTTGGTGTGCCGGACTCTGGGGCTCCGAGAAACCTGGTTCTTTGGACTGCA	C>T	R>*	stop-gained	NF2
rs750518671	19	+	11128085	GGCTCTGTCCATTGTCCTCCCCATCGGTAAGCGCGGGCCGGTCCCCCAGCG	G>A	V>M	missense	LDLR
rs200399246	11	-	47338658	CCAGCTGCTGTGTGAGACCGAGGGCCGGGTCCGCGTGGAGACCACCAAGGA	C>T	R>W	missense	MYBPC3
rs863223433	21	-	43059226	GAGGACCTCACGGAGAAGAAGCCCTGGTAAGACCGCTCGGCCGGAGACCCG	G>A	W>*	stop-gained	CBS
rs751203469	17	+	42543817	GGCGTCCTGGCCTATGAGCTGCTGCCGGCACTGGACGAGGTGCTGGCTAGT	C>T	P>L	missense	NAGLU
rs1350329646_1	11	+	103192150	GTTAGAAATTGTAGCATATGAGGCACGGCGCTTATTTCGTGACAAAATTGT	C>T	R>W	missense	DYNC2H1
rs140000324	14	-	24262193	TCGCTGCTGTGGCTGCTGTTCATGCCGAAATGCGGCAGATGACGACTGGGG	C>T	R>*	stop-gained	TGM1
rs1800582	4	-	144119686	TGTTTACCCTCCAGAAGAGGAAACCGGTATGTTCTTAGTTTTAAATAGTTG	G>A	E>K	missense	GYPA
rs371678190_1	2	-	178578066	AACTGAAGGTCTTGAATATGAATTCCGAGTTATGGCAATCAATTTAGCAGG	C>T	R>*	stop-gained	TTN
rs104893991	6	+	45438040	ATTAAAGTTACAGTAGATGGACCTCGGGAACCCAGAAGTAAGTACTCCCCT	G>A	R>Q	missense	RUNX2
rs267607028	19	+	35033827	TGGCAGGCAGTGGACAGGACAGGCTGGCTCTGTGCCTGGCCAGCCAACCGC	G>A	W>*	stop-gained	SCN1B
rs62637037	X	+	41474502	TGCCGTCTGGAGTGGCTGAGGGACTGGATGGAGGGCTCCGGACGTGTCACC	G>A	W>*	stop-gained	NYX
rs66656800	X	+	38381429	AATGAAAGTCTCACGGACACGGCCCGGTTTGTAAATATTTTCTTCTCTCCA	G>A	R>H	missense	OTC
rs45507199	16	+	2088294	ATCTACCCCTCCAAGTGGATTGCCCGGCTCCGCCACATCAAGCGGCTCCGC	G>A	R>Q	missense	TSC2
rs794728811	1	+	237832619	TTTTTCCCAGCAGGGGATTGCTTCCGGAAACAGTATGAAGACCAGCTAAAT	G>A	R>Q	missense	RYR2
rs1461973241	22	+	30615718	CTTCCAGAATGCTCTCATGATTTCCCAGCTGCTGCCCGTTCTGAACCACAA	C>T	Q>*	stop-gained	TCN2
rs397514670	6	+	33440737	CCGACCCTTCCCCCCAGCGTGTTCCCGAGGGAGCTGAAGGAGGTGTTTGCT	C>T	P>L	missense	SYNGAP1
rs122453113	X	+	153694577	CGACATTGCCTGTATGATCGGGTACCGACCTTGCCCCTGGATGAAATGGTG	C>T	R>*	stop-gained	SLC6A8
rs281874682_0	X	+	108598805	ATGGGTCCCCCTGGTTTCGGCCCTCCAGGCCCAGTAGGTGAAAAAGGCATA	C>T	P>L	missense	COL4A5
rs121918349_1	12	-	48966271	TATGGGCTCCCCAGGGACAAGGGGCCGGGCCTGCAACAAGACCAGCCGCCT	C>T	R>W	missense	WNT10B
rs387907145	16	-	4800548	GAACCTGAAGATGCCCCGGAACAACCAGCTGCTGCACTTCGCCTTCCGGGA	C>T	Q>*	stop-gained	ROGDI
rs121912462_1	17	+	75736053	CCCTTCCTTGTCCCTCTCTGCAGACCGAGGACGCTGCTCCATGGGCCAGTG	C>T	R>*	stop-gained	ITGB4
rs137853239	12	+	120999606	CATCCAGCACCTGCAGCCGGCCCACCGGCTCAGCGCCAGCCCCACAGGTGA	C>T	R>W	missense	HNF1A
rs764247545_1	19	+	41422634	CCTTCTCTGTGTCCCCACAGCAGCACGAGGCCCCGGGTATGGCATCATGTC	C>T	R>*	stop-gained	BCKDHA
rs886041995	8	-	143818398	CCCATCAAGAGCATCGACATGTCCTGGGACTCCGTCACCATGAAGCACAAG	G>A	W>*	stop-gained	PUF60
rs587779695	2	+	188999479	TCTCACTTATTTTCAGGGTGCTGCTGGTCCTCCTGGGCCACCTGGTGCTGC	G>A	G>S	missense	COL3A1
rs778068209	17	+	80110050	CAACGAGACCGGCCAGCCGCTGATTGGGAAGGTAGGGCGAGGGTCCAGGGG	G>A	G>R	missense	GAA
rs886040894	16	+	50794311	CTGGAGACACGGCTGCATCCCTTGCCAGAATATGGAGTTATTTGCTGTTCT	C>T	Q>*	stop-gained	CYLD
rs143141689	1	-	52397773	GCCTGTAAACGGCATTTGTTGGGCCGGAAGCCTGGTGCACAGGAAATATTC	G>A	R>Q	missense	ORC1
rs193922165	7	+	94425655	TCCCCCAGGTCGCGATGGTCAACCCGGACACAAGGTCAGTACACTTTTCAT	G>A	G>R	missense	COL1A2
rs121912464	17	+	75755785	GGGCCCACATCTCTCAGAGTGAGCTGGCAGGAGCCGCGGTGCGAGCGGCCG	G>A	W>*	stop-gained	ITGB4
rs367924428	9	+	72789207	CCTGAGGTTTCTGGCTAACTTCTTCGTGTTTCTAACACTTGGAGGGAGTGG	G>A	V>M	missense	TMC1
rs120074122_0	11	+	6391795	GCCGCCCGCATCCCGGCCAGGTGCCGGATACTGGGGCGAATACAGCAAGTG	G>A	G>R	missense	SMPD1
rs781156571	3	+	128908204	CCACAGGGAACCAATGAGATTCTCCGGATGTACATCGCCCTGACGGGTCTG	G>A	R>Q	missense	ACAD9
rs879255114	19	+	11120414	GACCACCCTGAGCAATGGCGGCTGCCAGTATCTGTGCCTCCCTGCCCCGCA	C>T	Q>*	stop-gained	LDLR
rs121908177	16	-	56502790	TTTGTAGGTTGATGCTCGAAGTGACCGAACTGGGGAGGTCATCTTTAAGGA	C>T	R>*	stop-gained	BBS2
rs758630057	7	+	148147587	CCTCTCAACGATGACCAGTGGCACCGGGTCACTGCAGAGAGGAATGTCAAG	G>A	R>Q	missense	CNTNAP2
rs766590491	1	-	215867112	CAACAGTGTGGGTTTTACACCGAGCCGAGAAGTGACTGTGACAACGTTAGC	C>T	R>*	stop-gained	USH2A
rs370667926	6	-	131603129	ACACTCCTTGAGATGTTTAGCTACCGGATGCATCATATTCAGCCTCATTAC	G>A	R>Q	missense	MED23
rs387906884	11	-	46876494	GGTGTGGCAGAACCTTGACAGTCCCCGGGCCATCGTACTGTACCATGAGAT	C>T	R>W	missense	LRP4
rs121918297	11	+	64223094	CGAGATCCTGGGCATCGCCAACAACCGACTGATCCGCATCGACTTGGCCGT	C>T	R>*	stop-gained	FERMT3
rs1057524479	17	-	37699168	GTACGCACACAAGCAGGAACCCCCCCAGTATTCCCACACCTCCCGGTTTCC	C>T	Q>*	stop-gained	HNF1B
rs121908350	10	+	71732151	CACTGACCAGGCCCCGCCCTTCAACCAGGGCTTCTGCAGCGTCTACATCAC	C>T	Q>*	stop-gained	CDH23
rs267606732	10	+	72008019	GAAGAAGTGGCTGGACGACGAGGGCCAGGACGGCCTGAGGGAAGAGGAGGT	C>T	Q>*	stop-gained	CHST3
rs1033093801	11	+	65187964	GAGCTCTGGCAAATAGGTGAACTACCGAGGCCAGGTGGTGAGCCTGATCCG	C>T	R>*	stop-gained	CAPN1
rs780401493	15	-	41394968	TATCTCCGTGTACGTGGGGATGGTCGGCCTTGGATGGTGAATATCAAGGAG	G>A	R>Q	missense	NDUFAF1
rs754533434	11	+	44107779	CATCCCAAGAATGAAGACCAAGCACCGAATCTACTATATCACCCTCTTCTC	C>T	R>*	stop-gained	EXT2
rs121912624_0	9	-	74842330	CTTGAATTTAAGGTGTTACTGTGGCCGACTGATTGGAGACCATGCTGGGAT	C>T	R>*	stop-gained	TRPM6
rs1060502301	9	-	95458029	TGCGCTGTCTTCCTTCTGAACCCCTGGACGGCCGGGATCATTGTGAGTGTA	G>A	W>*	stop-gained	PTCH1
rs758398310	14	+	75004817	GGTGATCATGACCATTGGCTTCTCCCGAACAGTAGAGGCCTTCCTCAAAGA	C>T	R>*	stop-gained	EIF2B2
rs267606876	3	-	101243615	AGCTTTGGTGGTTTTCTTCAGCCTCCGAGTGACTAACATGATGTTTTCAGA	C>T	R>*	stop-gained	IMPG2
rs120074144_1	11	+	108141688	AGTTCCAAAGCTGAAGACAGTTTTCCAGAAAGAAAATGGTTAGTGTTAAGA	C>T	Q>*	stop-gained	ACAT1
rs121908661	11	+	68386582	TGGCATCGCGGTCGACTGGGTGGCCCGAAACCTCTACTGGACCGACACGGG	C>T	R>*	stop-gained	LRP5
rs763112609	19	+	38534774	GTACCAGCAAGCACGGCTGCACACCCGGGGGGCGGCCGAGATGGTGCTGCA	C>T	R>W	missense	RYR1
rs1057519360	1	-	11801220	TGCCGTCAGCGCCTGGAGGAGATCACGGGCCATCTGCACAAAGCTAAGCAG	C>T	T>M	missense	MTHFR
rs118192150	19	+	38584973	CCTGTTTCACATGTACGTGGGTGTCCGGGCTGGCGGAGGCATTGGGGACGA	C>T	R>W	missense	RYR1
rs863225078	13	+	114325787	TTTGGATGCGATGGATATTAAGGGCCAGGAATCAAGCAGTGATCAAGAGCA	C>T	Q>*	stop-gained	CHAMP1
rs142534126	4	+	113345961	TCATTTATGAAGGAGCCAAAATCCACGAGAGGCCTGGTGCATCAAGCTATT	C>T	T>M	missense	ANK2
rs387907074	5	+	127339214	CATTCTAAACTGGTTTAAATGCACGCGGCACAGGTAATAGAAGCTCAGGCA	C>T	R>W	missense	MEGF10
rs193922117	X	+	153906179	ACCTACCCTGGGTATCGCCGCCTGCCAGGTGCTCATCTTCCGGGAGATTCA	C>T	Q>*	stop-gained	AVPR2
rs753698250_1	19	+	41422715	CGTATACAACGCCACAAAGGAGGCCCGACGGCGGGCTGTGGCAGAGAACCA	C>T	R>*	stop-gained	BCKDHA
rs200844390_1	9	+	100292952	TATTGACCTTCTCCCCGTAGAGCTCCGACTGCAGATAATTCAGAGAGAACG	C>T	R>*	stop-gained	INVS
rs587777307	5	+	161890945	TCATTTCCACTTGAAGAGAAAGATTGGCTACTTTGTTATTCAAACATACCT	G>A	G>S	missense	GABRA1
rs587777691	12	-	15681274	CTACGGATCATCACCTACCTTTTCCCAGACGGACAGAGAACATGGTTCAAA	C>T	Q>*	stop-gained	EPS8
rs121908893_1	5	+	132385435	GCTGCCACTGTTTGCTTACTTCATCCGAGACTGGCGGATGCTGCTGGTGGC	C>T	R>*	stop-gained	SLC22A5
rs869312913	16	-	72795832	CTCTAATTTACTGAACCTTCCAACCCGAGTGATAGTGGTGTGGTTTCAGAA	C>T	R>*	stop-gained	ZFHX3
rs199473284	3	-	38551487	GCTCTTCCGAGTCATCCGCCTGGCCCGAATAGGCCGCATCCTCAGACTGAT	C>T	R>*	stop-gained	SCN5A
rs1064794308	14	-	60648861	CCCCTGGGCGCCGTGGGCAAATATCGGGTGCGCCGAAAATTTCCACTGCCG	G>A	R>Q	missense	SIX1
rs104894023	7	+	128254572	AATATCCAACGACCTGGAGAACCTCCGGGATCTTCTTCACGTGCTGGCCTT	C>T	R>W	missense	LEP
rs756077143	2	-	72132576	GGCTGGAGTGTCATGTATAGCATCCGGGACACCCATGACACAGCGCCCGTG	G>A	R>Q	missense	CYP26B1
rs1413339367	1	-	42930661	TCGTGGGGCCCTGGGCACCCTGCACCAGCTGGGCATCGTCGTCGGCATCCT	C>T	Q>*	stop-gained	SLC2A1
rs782252317	11	+	77142763	GGGGCAGGAGTTCGACGTGCCCATCGGGGCGGTGGTGAAGCTCTGCGACTC	G>A	G>R	missense	MYO7A
rs587777220	17	-	10692932	AGAGAAGGAACGGCAGCGACACATCGGCAAGCCTTTACTTGGGGGACCGTT	G>A	G>S	missense	SCO1
rs145001056	11	-	65551473	GGCTCATGCTGCTGTCACCCGCAGCCGGTGAGTGAGGAGAGGTCAGTGCAG	C>T	P>L	missense	LTBP3
rs587777427_1	18	+	26293530	AAAAGAGAATGTAACATCATGCTTCCGGTAAGAAAATAAATAGTTAAATTT	C>T	R>*	stop-gained	TAF4B
rs587784376	19	+	38475382	GCCACCGGCCACCCCCACGCTGCCCCGACTCCCTCACGACGTGGTGCCTGC	C>T	R>*	stop-gained	RYR1
rs5030859	12	-	102840492	AGGAACTTTGCTGCCACAATACCTCGGCCCTTCTCAGTTCGCTACGACCCA	G>A	R>Q	missense	PAH
rs397508775	7	+	117535315	GTGGCACTCCTCATGGGGCTAATCTGGGAGTTGTTACAGGCGTCTGCCTTC	G>A	W>*	stop-gained	CFTR
rs80357367	17	-	43057090	AGATGTGGTCAATGGAAGAAACCACCAAGGTCCAAAGCGAGCAAGAGAATC	C>T	Q>*	stop-gained	BRCA1
rs199538589	2	-	128268254	GAGCCGCGAGGAGCGTCTGCTGCACCGGGCCAAGGAGGCACTGCCGCGGGA	C>T	R>W	missense	HS6ST1
rs886044766	X	-	101398539	GTGATTGGCAACTTTGGCCTCAGCTGGAATCAGCAAGTAACTCAGATGGCC	G>A	W>*	stop-gained	GLA
rs1131692148	11	-	18296891	TGAAGACTCTTGCTCCCTTCACAGCCAAACCCTCTCAGAAGATGAGAGATT	C>T	Q>*	stop-gained	HPS5
rs61754392	11	+	89284843	TTATCCAGAAGCCAATGCACCCATTGGACATAACCGGGAATCCTACATGGT	G>A	G>R	missense	TYR
rs534723946_1	9	-	132330094	CAAGCTTCCTACCACTGCGTTTACACGGAGTTCTGAGAAATCATCTGGAAA	C>T	R>W	missense	SETX
rs917027829	5	-	150069942	GACTGTTGAGACCTTAGAGCACAACCAAACCTACGAGTGCAGGGCCCACAA	C>T	Q>*	stop-gained	CSF1R
rs281875376	1	+	40292590	AACTTGGGATTCCCTGTTTCTGACTGGTTGTTCTCAATGTGGCATTATTCT	G>A	W>*	stop-gained	ZMPSTE24
rs730880699	11	-	47332640	CTTCTCCGAGGCCCCAAGCTTCACCCAGCCCCTGGTGAACCGCTCGGTCAT	C>T	Q>*	stop-gained	MYBPC3
rs768514327	15	-	34235205	TTTATTGAATATGCCAGGGCCACCCCGAAACCCTGAGGGTGATGAAAACTG	C>T	R>*	stop-gained	SLC12A6
rs1475648900	2	-	151563623	TGGTGTGGTTCACTGTCTGGATTTCCAAAAGATGAGGAGTGCGGTAAGTAA	C>T	Q>*	stop-gained	NEB
rs121913039	22	-	50527612	TGCAGCCAGAGATGTGACAGCCACCGTGGACAGCCTGCCACTCATCACAGG	G>A	V>M	missense	TYMP
rs200708870	17	+	74301064	CCACCAGGTCATGTGGTGGGACATCCGAAAGATGAGCGAGCCCACTGAAGT	C>T	R>*	stop-gained	DNAI2
rs1057520650	12	-	32868950	TACTTTCATACAGCACGAGTGCTTCCAGAAATCTGAAGCTCGGAAGAGGGT	C>T	Q>*	stop-gained	PKP2
rs794727170	X	-	32565782	AACACTGAAGAATAAGTCAGTGACCCAGAAGACGGAAGCATGGCTGGATAA	C>T	Q>*	stop-gained	DMD
rs767442358	15	+	71813572	CCTGCAGGAAACTATCTCTCGGTTCCGGGCATTGGCGGTGGACCCCACGGA	C>T	R>W	missense	NR2E3
rs727503118_1	X	-	120442650	CTTTTTCAAACAGAAAAATGAAAACCGATTTTATCTGAAGGAAGTGAACAT	C>T	R>*	stop-gained	LAMP2
rs727503949	X	-	101398928	TTCACAGCCCAATTATACAGAAATCCGACAGTACTGCAATCACTGGCGAAA	C>T	R>*	stop-gained	GLA
rs786205449	1	+	156879262	CTGGCGGGTCTGCATTTTGTGCACCGGGACCTGGCCACACGCAACTGTCTA	G>A	R>Q	missense	NTRK1
rs121918450	17	+	47307584	GAAACTCCTCATCACCATCCACGACCGAAAAGAATTCGCTAAATTTGAGGA	C>T	R>*	stop-gained	ITGB3
rs113993973	14	-	50937801	CCTCTCTCTGGAATTTTACATGGGCCGAACATTACAGAACACCATGATCAA	C>T	R>*	stop-gained	PYGL
rs80356595	2	-	26476018	CACAGAGAAGCAGGCGTTCCAGCTCCGAGCGCACATGTACCAGGCCCGCAG	C>T	R>*	stop-gained	OTOF
rs886042019	16	-	89279308	CACGCAGCAGACGCGGGAGGTGATCCAGCAGACGCTGGCCGCCATCGTGGA	C>T	Q>*	stop-gained	ANKRD11
rs879254871	19	+	11113433	TAGAATCTACTGGTCTGACCTGTCCCAGAGAATGATCTGCAGGTGAGCGTC	C>T	Q>*	stop-gained	LDLR
rs747049980	15	-	48537625	CGTGGCTTCATTCCAAATATCCGCACGGGAGCTTGTCAAGGTAAACCCGGG	C>T	T>M	missense	FBN1
rs767447750	17	-	35577507	CTTTACTCTGCTAGATCTTCTGCTCCAGCAACATTATCTGTCTAGAACCAG	C>T	Q>*	stop-gained	PEX12
rs528442805	1	-	17027749	AGTCCATAGAAGAGCGTGAGAAACTGGTCATTAGTCCCTATTTATTGTTTC	G>A	L>L	synonymous-codon	SDHB
rs1064797138	1	-	216207368	AGTTCTTCTGCTATCAATCTCTCCTGGAGTCCACCTGATTCTCCAAATGCC	G>A	W>*	stop-gained	USH2A
rs121918624	2	-	166052882	GGCATTGAGAACATTCAGAGTTCTCCGAGCATTGAAGACGATTTCAGTCAT	C>T	R>*	stop-gained	SCN1A
rs386833763	4	+	15510217	AAGAGTCAAGTTCCATGATTCTGCACGAAAAATCAAGCCTAAACCCCAGGT	C>T	R>*	stop-gained	CC2D2A
rs121909122	18	-	55254694	ATCATTTGTTAACCAACAGCAAAGCCGAATTGAAGATCGTTTAGAAAGACT	C>T	R>*	stop-gained	TCF4
rs771111145	14	-	87988514	AAACTTTTTTTTTTAGGCAACCTCCCGACTTCTAGTAAATTACCCAGAGCC	C>T	R>*	stop-gained	GALC
rs199545653	17	-	8075670	CTATTATTACCCGAGTGACGCAGCCGTGGAGGGTGATCCGGAATTGCAGTC	G>A	V>M	missense	ALOX12B
rs363811	15	-	48421982	CGGCTTCACATGCAAATGTCCTCCCGGATTTACCCAACACCATACGTCCTG	G>A	G>R	missense	FBN1
rs1085307973	1	-	40314352	GGCCCCCTGGAAAAGCTGGCCCTCCGGTGAGTGCTTTATCCTCTTTGGCCT	G>A	P>P	synonymous-codon	COL9A2
rs376548651	18	-	6985385	CTCCATGTAGCACTTAGAGGATCACCAGGATAAGCTACTTTTATGGTCTGC	C>T	Q>*	stop-gained	LAMA1
rs72653795	16	-	16177614	CTTCCCTGCCCAGACACGGATTCTCGTGACGCACGCACTCCACATCCTGCC	G>A	V>M	missense	ABCC6
rs281875329_1	17	-	81511224	CATCACCATTGGCAATGAGCGGTTCCGGTGTCCGGAGGCGCTGTTCCAGCC	C>T	R>W	missense	ACTG1
rs780096892	X	+	47240362	CTGGTGGAGCCCCAGGAAGACACTCGGCTTTGGGCCAAGAACTCAGAAGGC	G>A	R>Q	missense	USP11
rs386833506	5	+	149978148	CCGTCACATCTCTGTGGGCATTTTTGGAGTACTGTGCCTTATGATTGGTGA	G>A	G>R	missense	SLC26A2
rs773852926	3	+	9928340	ACACCAGAACCTCTGGCAAGCCGCCCGACTGCAACTGCTGACCCTGCAGAG	C>T	R>*	stop-gained	IL17RC
rs773305477	5	+	119477461	TTTGCGGGGTTCATTCCAAGTGACACGGGCAGCATGGGAACACATGAAGAA	C>T	R>W	missense	HSD17B4
rs371226354	17	+	4933190	GGAGAATCTCGACACCCTTCTCCTCCAAGAGAACTCGCTGTATACAATACC	C>T	Q>*	stop-gained	GP1BA
rs63750604	3	+	37047577	GCCTTAGATAGTCCAGAGAGTGGCTGGACAGAGGAAGATGGTCCCAAAGAA	G>A	W>*	stop-gained	MLH1
rs797045222	9	-	136677047	GCCCGTGGGCCTCATCATGTACCTCGGGGGCGTCTTCTTCATCAACCGGCA	G>A	G>R	missense	AGPAT2
rs74315358	1	+	20644549	CACCCCAACATCATCCGGGTTCTCCGCGCCTTCACCTCTTCCGTGCCGCTG	G>A	R>H	missense	PINK1
rs886041338	2	-	144400085	TTCTCCTACTAATTCAGCCATTACCCAGTTAAGAAACAAGTTGGAGAATGG	C>T	Q>*	stop-gained	ZEB2
rs121434584	19	-	48974658	AGACCCCATCCTGACCACCATCCGCCGAATCGGCCTCTTCAATAGCAGTGC	C>T	R>*	stop-gained	GYS1
rs199473058	3	-	38630341	GTCCTCAGTCCCTTCCACCCCATCCGGAGAGCGGCTGTGAAGATTCTGGTT	G>A	R>Q	missense	SCN5A
rs121918113	16	+	28887236	ACACACGGAGCCCGTTCCTGACCCCCGAGCTGTCAACCAGGACAAGAAGAA	C>T	R>*	stop-gained	ATP2A1
rs764670582	6	+	121447563	GTTTTCTTCAAGGGCGTTAAGGATCGGGTTAAGGGAAAGAGCGACCCTTAC	G>A	R>Q	missense	GJA1
rs28933979	18	+	31592974	AGGCAGTCCTGCCATCAATGTGGCCGTGCATGTGTTCAGAAAGGCTGCTGA	G>A	V>M	missense	TTR
rs122458139	X	-	109674403	AAGCCCACACTTATGGCTGCTGTTCCGGTGAGTACAGAATATGAATATGAA	C>T	P>L	missense	ACSL4
rs121434542	16	+	68685288	GTCACAGCTGTGGGCACCCTCGACCGTGAGGATGAGCAGTTTGTGAGGAAC	G>A	R>H	missense	CDH3
rs63750792	3	+	36993630	GCGGCGGGGGAAGTTATCCAGCGGCCAGCTAATGCTATCAAAGAGATGATT	C>T	P>L	missense	MLH1
rs1438828232	16	-	89784946	CACACAGGCCTCCTTTGGGAGCACACGAGGCTACCATGGCTGCAGCAAGAA	C>T	R>*	stop-gained	FANCA
rs104893614	2	+	98396018	TTCAACCGCCTACTGAAGTTTTCCCGGCTCTTTGAATTCTTTGACCGCACA	G>A	R>Q	missense	CNGA3
rs587777107_1	15	+	39967713	CAAGGAGGATGTGTTTGAGCAAACCCGAGTTCGTTTTAGTGACAATGCTCT	C>T	R>*	stop-gained	EIF2AK4
rs879255105_0	19	+	11120379	GCTTCTTCTGCCCCAGGAGTGAACTGGTGTGAGAGGACCACCCTGAGCAAT	G>A	W>*	stop-gained	LDLR
rs794729280	2	-	178584552	TGTTCCTAGTGAACCAAAGAATGCACGAGTCACCAAAGTCAACAAGGACTG	C>T	R>*	stop-gained	TTN
rs760768475	9	-	129814109	GTGTATCCGAGTGGAAATGCAGTCCCGAGGCTATGAAATTGATGAAGACAT	C>T	R>*	stop-gained	TOR1A
rs372108744	2	+	241801858	AAGACGCACAAGACGGCCAGCAGCACGGTGCTCAACATCCTCTACCGCTTC	C>T	T>M	missense	GAL3ST2
rs199422231	X	-	149482997	ACTGATTGCCTATAGCCAGTATCCCCGGCCTTCAGACATCCCTCAGTGGAA	C>T	R>W	missense	IDS
rs999380946	12	+	51914046	CTTCCTGGTGCAGAGGACAGTGGCACGGCAGGTTGCCTTGGTGGAGTGTGT	C>T	R>W	missense	ACVRL1
rs1057524195	8	-	41933839	GTGTCAGACCCTGCAGAGTTACACCCAGGCTGACGAGGACCCTCAGATGTC	C>T	Q>*	stop-gained	KAT6A
rs794726759	2	-	165992342	AGTGATCCGTCTTGCTAGGATTGGCCGAATCCTACGTCTGATCAAAGGAGC	C>T	R>*	stop-gained	SCN1A
rs16904774	8	+	132888250	CATGAGCTACAGAGAAGCAGCTTCCGGAAACTTCAGTCTCTTTATTCAAAG	G>A	G>R	missense	TG
rs727503968	3	-	121790112	AAGACAGAGAGCCATGAGACTTTCCCGAGAATTGCAGCTGAGTATGCTCGA	C>T	R>*	stop-gained	IQCB1
rs886043792	17	+	42538685	GTTCCTCCAGCACCGGGTCCTGGACCAGATGCGCTCCTTCGGCATGACCCC	C>T	Q>*	stop-gained	NAGLU
rs386834057	8	+	99859307	CCTTCCCTCTTGTGCGTTGCAGGCTGGGTAGTTGGGTCTCTGGATATTCTT	G>A	W>*	stop-gained	VPS13B
rs1057520538	X	-	53647391	CTTGCTCATTGAGTACAGCTTTTCCCGGCATCTGTACAGTTCCATAGAGGT	C>T	R>W	missense	HUWE1
rs879254093	11	+	108250928	TTATTAAAACTCTGGAATAAAATTTGGTGTATTACCTTTCGTGGTATAAGT	G>A	W>*	stop-gained	ATM
rs875989787	11	+	65206793	CACTCTCTGCAGGGAGCTGGATGACCAGATCCAGGCCAATCTCCCCGATGA	C>T	Q>*	stop-gained	CAPN1
rs727502791	12	-	8648141	GAGACTCCGTCGCTCCAATTACTTCCGACTTCCTCCCTGTGAAAATGTGGA	C>T	R>*	stop-gained	MFAP5
rs1057518249	17	+	42614520	GGTCCACAAGAGCTTGCAGAGGATCCGGGAACGCAAGTTGGCCAACTTCAT	C>T	R>W	missense	TUBG1
rs1457072724	10	-	89228209	CTCTCAGTTTCTCAGGATGAATTCTGGGCTTTCAGGTATATATGAATTGAT	G>A	W>*	stop-gained	LIPA
rs794727607	12	-	47980649	CTTCCCATTATAGGGTGCTGATGGCCAGCCTGGGGCCAAGGGTGAGCAAGG	C>T	Q>*	stop-gained	COL2A1
rs886041781	1	-	27549208	CCCGCCTGCCAACACCTACCTGCCCCAGTACGGCGGCTATGGGGCCGGACA	C>T	Q>*	stop-gained	AHDC1
rs756564767	11	-	6617627	CTTTCTGACTTGCTGGCTGAGCATCCGGTGAGAGGAAATGATTGCTCCATG	C>T	R>*	stop-gained	TPP1
rs45479192	16	+	2086292	CCGGCTCATCGAGCTGAAGGACTGCCAGCCGGACAAGGTGTACCTGGGAGG	C>T	Q>*	stop-gained	TSC2
rs727503278_1	14	-	23432714	CACTCCTGAGGTGGTGGCTGCCTACCGGGGCAAGAAGAGGAGCGAGGCCCC	C>T	R>W	missense	MYH7
rs773770609	17	-	6695784	CCTGCTGGTCATCCTGTGGTTCTCCCGAGACCCCGGCTTCATGCCCGGCTG	C>T	R>*	stop-gained	SLC13A5
rs68031618	X	+	38352773	CACAACTTCATGGTTCGAAATTTTCGGTAAGTGATGGTCAGAGACTTGGGT	G>A	R>Q	missense	OTC
rs119476050	14	+	50628154	GAAGATGGGTGGGGAAGAATTTAGCCGGCGTTACCTGCAGCAGTTGGAGAG	C>T	R>W	missense	ATL1
rs144689354	2	-	25243931	CCCAGCTGAGAAGAGGAAGCCCATCCGGGTGCTGTCTCTCTTTGATGGAAT	C>T	R>W	missense	DNMT3A
rs397516207	14	-	23417597	TCCTCGCTGGAGAAGACCAAGCACCGGCTACAGAATGAGATCGAGGACTTG	G>A	R>Q	missense	MYH7
rs63751275	3	+	37048973	AGAATGCGCTATGTTCTATTCCATCCGGAAGCAGTACATATCTGAGGAGTC	C>T	R>W	missense	MLH1
rs121913323	19	+	1220416	TGACGGCCTGGAGTACCTGCATAGCCAGGGCATTGTGCACAAGGACATCAA	C>T	Q>*	stop-gained	STK11
rs1057519063	15	-	91013842	TGTCAATGCTGACAAATTGGCTGGCCGAACTCGCAAATACAAAGTGATCTT	C>T	R>*	stop-gained	VPS33B
rs146187042	1	-	56956889	ACAGTACAGGTATGCCTACTTGCTCCAGCCCTCTCAGTTCCATGGGGAACC	C>T	Q>*	stop-gained	C8B
rs72551349_1	2	+	233767873	GGTCCTGTGGCGGTACACTGGAACCCGACCATCGAATCTTGCGAACAACAC	C>T	R>*	stop-gained	UGT1A1
rs780107088	16	+	5073170	ACTTGCAGTTGGGCCCCGAGTTTTCCAGTACGGAGTCAAAGTTGTACTTCA	C>T	Q>*	stop-gained	ALG1
rs144133667	4	+	39470027	GTCCTGCTGTTTTCCAGTAAGGTTCGTGATCCTCGGGCCAATTTTGATCAG	G>A	R>H	missense	LIAS
rs1028534806	22	-	17592721	CTCTCCACAGATGATGCCAGAAGTCCGGGGAGCCTTGTTTGGTGCAAATGC	C>T	R>W	missense	ATP6V1E1
rs104894858	X	-	120442599	CAGCATGTATTTGGTTAATGGCTCCGGTAAGCAAAGCACTGGCCTGGGGAA	G>A	V>I	missense	LAMP2
rs1131692030	19	+	12896210	ACCGACTGTTCCATCCCCAGGATCACGAACTCGCCTATGGCCGATCTGTTT	C>T	T>M	missense	GCDH
rs775380022	2	+	218890268	CGGCTGCAGCCCCGACATGGGCTTCGGGGAGCGCTTTTCTAAGGACTTTCT	G>A	G>R	missense	WNT10A
rs1064795464	18	-	7015724	GGGCTACGATGCGGAGGTGGGGTGCCAGGTGAGCACTGTCATCCACGCTCT	C>T	Q>*	stop-gained	LAMA1
rs797045033	17	-	50189239	TACTCCCGGGCCTCAAGGTATTGCTGGACAGCGTGGTGTGGTCGGCCTGCC	G>A	G>R	missense	COL1A1
rs879254171	11	+	108302947	CCTCTAAGTGAAAATCATGACATTTGGATAAAGACACTGACTTGTGCTTTT	G>A	W>*	stop-gained	ATM
rs113994135	17	-	42329643	GATTGTTCCCCTGTGATTCAGATCCCGGAAATTTAACATTCTGGGCACAAA	C>T	R>W	missense	STAT3
rs63751460	3	+	37042284	TATTTTCAGTGAAGAACTGTTCTACCAGATACTCATTTATGATTTTGCCAA	C>T	Q>*	stop-gained	MLH1
rs111033215	11	+	77206108	TGCTGCCTTTTCAGAAACGGGTCCCGGAAGTACCCTCCGCACCTGGTGGAG	G>A	R>Q	missense	MYO7A
rs28933369	17	+	39724744	TCCCCAGGAAGCATACGTGATGGCTGGTGTGGGCTCCCCATATGTCTCCCG	G>A	G>S	missense	ERBB2
rs1302427305	16	-	3792074	CATAGTTGCCCATTGTGCATCTTCACGACAAATCATCTCTCATTGGAAGAA	C>T	R>*	stop-gained	CREBBP
rs753824908	21	+	45504431	CCGTCCACAGGGGGAGAAGGGAGACCGAGGTGATGCAGGACAGAAAGGCGA	C>T	R>*	stop-gained	COL18A1
rs749110767	11	+	126276122	ATGCGCCATTGTGATCAACGCAGCCGGAGCCTGGTCTGCGCAAATCGCAGC	G>A	G>R	missense	FOXRED1
rs104894471	14	+	67724588	GGAGACGGCCAGAGAGCTCGCTAGCCGAGGTAAGTGTTTCCCCTTTAGTCT	C>T	R>*	stop-gained	RDH12
rs763722868	2	-	178775572	GGGCCAAGGATCTGATGCACACTTCCGGGTCAGAGTCGTGGGGAAACCAGA	C>T	R>W	missense	TTN
rs587784214	5	+	177294024	AATCCTCTGGAACCTGGGGAGATCCGTGAGTATGTGCCTCCCCCAGTACCG	G>A	R>H	missense	NSD1
rs864622615	11	-	64805171	CACCCAGAGCCAAGGTTCCGCCCTCCAGGACCCTGAGTGCTTCGCCCACCT	C>T	Q>*	stop-gained	MEN1
rs351855	5	+	177093242	CTTGGCTGTGCTCCTGCTGCTGGCCGGGCTGTATCGAGGGCAGGCGCTCCA	G>A	G>R	missense	FGFR4
rs72658118	7	+	94412095	TCTTCCTGGTTCCCCTGGAAATATCGGCCCCGCTGGAAAAGAAGGTCCTGT	G>A	G>S	missense	COL1A2
rs753679297	19	+	12810324	TGCCTGTTTTGCCCACAGGTGGCCCGGGACCAGGCCGTGAAGAAATGGCAG	G>A	R>Q	missense	RNASEH2A
rs1273352530	5	-	13830621	CAATTGTTCAGACCAGATGGATTTCCGAGGACTTGGACGGATTTTTAAGGG	C>T	R>*	stop-gained	DNAH5
rs267607017	8	-	10623069	CACCTTCCTCAAGCGAGGGGATCCACGGTTTGCTGGGGTCCGCCTGGCCGT	C>T	R>W	missense	RP1L1
rs78802634	7	+	117611707	GCTCTGAATTTACATACTGCCAACTGGTTCTTGTACCTGTCAACACTGCGC	G>A	W>*	stop-gained	CFTR
rs121918446	17	+	47286363	GGAAGTGAAGAAGCAGAGTGTGTCACGGAACCGAGATGCCCCAGAGGGTGG	C>T	R>W	missense	ITGB3
rs374997012	10	+	100989114	CTTACTCCCTTACCTGGAACAGTTCCGGCGGATTGTATTCTGGTTGGGGGA	C>T	R>W	missense	TWNK
rs952741388_1	11	-	78493158	AGTGTTTACCTTTGGTCCGACCTTCCGAGCTGAAAATTCTCAGAGCCGGAG	C>T	R>*	stop-gained	NARS2
rs113249837	15	-	48456691	GTGTATCAACATGGTTGGCAGCTTCCGATGTGAATGTCCAGTGGGATTCTT	C>T	R>*	stop-gained	FBN1
rs121912582	1	+	22907980	AAACGATGGGCAGTTCACAGTCATCCAGCTGGTGGGCATGCTTCGGGGCAT	C>T	Q>*	stop-gained	EPHB2
rs41293465	17	-	43045767	GATGTGTGAGGCACCTGTGGTGACCCGAGAGTGGGTGTTGGACAGTGTAGC	C>T	R>*	stop-gained	BRCA1
rs1085307962	X	+	67711404	AAGTCTCTCTTCCTTCCCAATAGCCCGGAAGCTGAAGAAACTTGGTAATCT	C>T	R>W	missense	AR
rs267608469_1	X	-	154031446	TCTTTCTGTTTGTCCCCACAGTCCCCAGGGAAAAGCCTTTCGCTCTAAAGT	C>T	Q>*	stop-gained	MECP2
rs387907259	2	-	240773246	CCCTCTGCCACCCAGGTATGCTGACCGGGCCAAGCAGATCCGCTGCAATGC	C>T	R>W	missense	KIF1A
rs746873768	2	+	71553092	GCTGCAGGATGTGGATGATGCCATCCAGTTTGAGGTCAGCATCGGGAACTA	C>T	Q>*	stop-gained	DYSF
rs372770167_1	2	+	231214912	GGAGGAGCACATTTCAAGTTCCATCCGAGATGGGGACTCCTTTGCCCAGAA	C>T	R>*	stop-gained	ARMC9
rs180177173	2	+	240869004	GGCAGCCGGGGGGCTGCAGATGATCGGGTCCATGAGCAAGGATATGTACCA	G>A	G>R	missense	AGXT
rs1131691768	12	-	49032239	CATGACCCAGAACCTTCTGGGCCCCCAACAGCCCATGCTAGAGCGGCCCAT	C>T	Q>*	stop-gained	KMT2D
rs80338657	1	-	235788701	CCCCACAATGCCACTCTTATCTTTCGGTATTGATTATCCTCAGCCTCCCAT	G>A	R>H	missense	LYST
rs797044955	3	+	4645673	AAGCAGCACGTCTTCCTGAGAACCACGGGCCGGCAGTCGGCCACATCTGCC	C>T	T>M	missense	ITPR1
rs936639741	11	-	793551	CAAGCTGGCAGCCAACGACTTCTTCCGACATCAGCTCTCTAAGGACGGGTG	C>T	R>*	stop-gained	SLC25A22
rs121908897	3	+	58148771	CCAGTCGGAGATTGGTGACGCCCGCCGAGCCAAAGTCTATGGCCGCGGCCT	C>T	R>*	stop-gained	FLNB
rs746763506	9	+	105604452	CATTGACAGGAAATTTGTTCCCTTCCGAAAGTTACAGTTTGGTCGTTATCC	C>T	R>*	stop-gained	FKTN
rs80358294	11	-	86951506	GGTTTGGTGGCCTTGTTCAAAATTCGGTCAAATCTTCAAAAGGATGGGACA	G>A	R>Q	missense	FZD4
rs121434313	15	+	38299410	ACGAGTGCGAGCTGTGGTGATGACCCGAGATGACTCAAGTGGTGGATGGTT	C>T	R>*	stop-gained	SPRED1
rs876659517	5	+	112835080	GGTTGGCACTCTTACTTACCGGAGCCAGACAAACACTTTAGCCATTATTGA	C>T	Q>*	stop-gained	APC
rs763566905	11	+	6393982	TTCTATGATGAAGAGACTCTGAGCCGGCCGCTGGCTGTAGCCTTCCTGGCA	G>A	R>Q	missense	SMPD1
rs118204020	14	-	50269164	TATCTTGTAAAAGGAAATATTTATCCGGTAGGTAATGATGCTTCCTACTTC	C>T	P>L	missense	L2HGDH
rs62654864_1	5	+	37022298	ATTGATGGATAATTCGACTAGTGTCCGAGAAGCAGCAGTAGAATTACTAGG	C>T	R>*	stop-gained	NIPBL
rs137852749	2	+	202552774	TGTTGGGACCAGGATGCAGAGGCTCGGCTTACTGCACAGTGTGCTGAGGAA	G>A	R>Q	missense	BMPR2
rs748313513	2	-	178799836	TCAGATCTCAGAATCAAGACAAACCCGAATTGAAAAGGTATTTTTCTATAC	C>T	R>*	stop-gained	TTN
rs1131690851	13	+	48379606	TGTTTGTTTGTAGCGATACAAACTTGGAGTTCGCTTGTATTACCGAGTAAT	G>A	G>R	missense	RB1
rs1057519342	7	+	4789856	GGTGGCTGACGGGTCCCTGATCAACCAGCTGGCGCTGCTGCTCCTGGGCAG	C>T	Q>*	stop-gained	AP5Z1
rs61755793	6	-	42721820	AAATGCTGCGGCAACAACGGTTTTCGGGACTGGTTTGAGATTCAGTGGATC	G>A	R>Q	missense	PRPH2
rs75718910	19	+	12813149	GTGTTCGGCTTCCCCCAGTTTGTCCGGTTCAGCTGGCGCACGGCCCAGACC	G>A	R>Q	missense	RNASEH2A
rs761848742	9	+	131521439	CCTGCTGTCCTTGTGGTACCTGCTCCGACGGCGAAGAAATGTCCATGACCT	C>T	R>*	stop-gained	POMT1
rs121912829	3	-	48575401	CCTTGCCGGGGAGCCTGGAAAGCCTGGTATTCCCGGGCTCCCAGGCAGGGC	G>A	G>S	missense	COL7A1
rs104894855	X	-	133753919	AGCCTTGGACATCAATGAGTGCCTCCGAGGAGCAAGACGTGACCTGAAAGT	C>T	R>*	stop-gained	GPC3
rs104886250	X	+	108668408	CGAACCAGGCTTTCACGGTTTCCCTGGTGTGCAGGGTCCCCCAGGCCCTCC	G>A	G>S	missense	COL4A5
rs878853147	X	+	71169399	GAAACCAAGGGTCCGAGATCATTACCGGGCCACTAAGGTGGCCTTTTGGAA	C>T	R>W	missense	NLGN3
rs760889253_1	12	-	21882807	CCTGGACAGCTATGAGCAATCAACACGGCGTCTACGTCCCGCAGAAACAGA	C>T	R>W	missense	ABCC9
rs587781208	15	-	25356860	TACGATGAATCTACAAAATTGTTTTGGTTTAATCCATCTTCTTTTGAAACT	G>A	W>*	stop-gained	UBE3A
rs1135402872	17	+	31327722	TCTATCATTCATATCCGGACCCGCTGGGAACTGTCACAGCCCGACTCTATC	G>A	W>*	stop-gained	NF1
rs80356779	11	-	68780662	GCTGAACACTCCTGGGCAGATGCGCCGATCGTGGCCCACCTTTGGGAGGTG	C>T	P>L	missense	CPT1A
rs104893850	4	+	4862808	GCTGGCGCTGGAGCGCAAGTTCCGCCAGAAGCAGTACCTGTCCATCGCCGA	C>T	Q>*	stop-gained	MSX1
rs80356487_1	17	+	42911391	CAGTGTCATCCCCTACTGCCTCGCCCAGGTCCTGGGCCAGCCGCACAAGAA	C>T	Q>*	stop-gained	G6PC
rs869312955	6	+	33446710	CAAAATCCTGATGCAGTATCAGGCCCGACTGGAGCAGAGTGAGAAGAGGCT	C>T	R>*	stop-gained	SYNGAP1
rs587783037	15	+	90803577	ATTTGGAAAAGGATCTGCTTATTCACGACACAATGCCGAAAGACTTTTTAA	C>T	R>*	stop-gained	BLM
rs1057519322	19	+	3193404	GCAGACCCAGGCTGCCTCCGCCTCCCAGGGCTCCGCCTCTGCTGCTGAAGG	C>T	Q>*	stop-gained	NCLN
rs747480526	16	+	89934984	GTGCCCTCACCCAAGGTGTCAGACACGGTGGTGGAGCCCTACAACGCCACG	C>T	T>M	missense	TUBB3
rs770038577_1	2	-	178561042	AAGAGTTATGATGGATGTCAAGTTCCGAGACGTTATTGTTGTCAAAGCTGG	C>T	R>*	stop-gained	TTN
rs886041291	21	+	37490297	CCGAGGGGTCTCTTTGAACCTAACACGAAAGTTTGCGCAACAGATGTGCAC	C>T	R>*	stop-gained	DYRK1A
rs864309483	3	-	123352464	GGAGACCCGAGAGTGCATCCAGGCGCGGCTCCACTCGCAGCGGGAGAACCA	C>T	R>W	missense	ADCY5
rs777566074	16	-	16221677	CACCACCATGGCCGGGGCTACCTCCGGATGTCCCCACTCTTCAAAGCCAAG	G>A	R>Q	missense	ABCC6
rs587777450	18	-	10671729	GTCCTTGTGATTGGGAAATTTGTCCGTGAATTCTTCAGTGGGATTTCTCAC	G>A	R>H	missense	PIEZO2
rs72549401	2	-	168970131	GGTAGCTATCGCCAGAGCCCTCATCCGAAATCCCAAGATTCTGCTTTTGGA	C>T	R>*	stop-gained	ABCB11
rs139574075_1	3	-	15453899	CCGTGCCTACTGTGGAGATGGTCACCGGCATGAGGGTGTGGAGGACTGTGA	C>T	R>W	missense	COLQ
rs794728130	6	+	7584112	TGAGGCCATGAAAATTGGCTTAGTCCGACCTGGTACTGCTCTGGAGTTGCT	C>T	R>*	stop-gained	DSP
rs80359205	13	+	32394749	TACAATTTACTGGCAATAAAGTTTTGGATAGACCTTAATGAGGACATTATT	G>A	W>*	stop-gained	BRCA2
rs533885672	2	+	218814075	CCACCTCTCAAAGGACCCTGAGATCCAGGAGGCCTTGCACGAGGAAGTGGT	C>T	Q>*	stop-gained	CYP27A1
rs121909801_1	12	-	47879026	CCGGATCTGTGGGGTGTGTGGAGACCGAGCCACTGGCTTTCACTTCAATGC	C>T	R>*	stop-gained	VDR
rs863225318	5	+	112828887	GCGAGTGTTTTGAGGAATTTGTCTTGGCGAGCAGATGTAAATAGTAAAAAG	G>A	W>*	stop-gained	APC
rs386833874	19	-	35848349	CATGTCCAACCTGACATTCCTGGCGCGGCGGGAGGACAACGGTCTGACCCT	C>T	R>W	missense	NPHS1
rs727504329	11	-	47343505	ATGGCTCAAGAATGGCCAGGAGATCCAGATGAGCGGCAGGTGCAGCCTGGG	C>T	Q>*	stop-gained	MYBPC3
rs397516291	11	+	77174783	GTTCGACCGGCACCTGTGCGTGCGCCAGCTGCGGTACTCAGGAATGATGGA	C>T	Q>*	stop-gained	MYO7A
rs374090960	11	+	2587631	TCCTCCACCTGGAAGATCTACATCCGGAAGGCCCCCCGGAGCCACACTCTG	G>A	R>Q	missense	KCNQ1
rs185142838	10	-	49461473	TGTACTGGTGGAGGCAGAAGCCAACCGAGTGGCCCAGGATGCCCTGAAAGC	C>T	R>*	stop-gained	ERCC6
rs1236566474	4	-	5685441	TGCTGTCAGCTACGCAGCCACGCTCCAGGCTGGAGACCTCGGGAACGGGGA	C>T	Q>*	stop-gained	EVC2
rs1489351299	2	-	227030449	TCCAGGATGTGATGGAAAAGATGGCCAGAAAGGTATGAATGTTGTTCCGTT	C>T	Q>*	stop-gained	COL4A4
rs397516471	1	-	201363348	AGGAGGAAGGCTGAGGATGAGGCCCGGAAGAAGAAGGCTTTGTCCAACATG	G>A	R>Q	missense	TNNT2
rs61750639	1	-	94007710	TGGCCTCCTGGGAGTGAATGGTGCCGGCAAAACAACCACATTCAAGATGCT	G>A	G>S	missense	ABCA4
rs587779531	2	+	188991049	AGAAAAGGGTGAAACAGGTGCTCCTGGATTAAAGGTAAATCACAACAAAAA	G>A	G>R	missense	COL3A1
rs1085307066	5	-	128274648	ATGTCAAACAAAGCAGCATAACTGCCAGTTCCTCTGTGTCAACACCCTGGG	C>T	Q>*	stop-gained	FBN2
rs769236847	7	-	97869011	ACCAACTGCTGCTTTGGATTTCACCGGTTGGCGGTAGTTGACCCGCTGTTT	G>A	R>Q	missense	ASNS
rs150855173	19	-	35831092	CCGCTCCCTGAGGGACTTCAGCCCCCAGCTGCCCCCGACGCAGGAGGAGGT	C>T	Q>*	stop-gained	NPHS1
rs534534437	1	-	216289375	TGAGCTGTGCAAGGATTACTTTTTCCGACAAGTTGGTGCAGATCCTTCGGC	C>T	R>*	stop-gained	USH2A
rs104894374_1	12	+	55721847	GCCTCTGCTGCAGCAAGCCCGGGGCCGGGTGATCAACATCACCAGCGTCCT	C>T	R>W	missense	RDH5
rs1057517686	1	+	1529299	TCGGCTGACGGAGGGCATGTCGGGCCGGGAGATCGCTCAGCTGGCCGTGTC	C>T	R>W	missense	ATAD3A
rs137853332	X	+	154563602	GACTTCCAGGCTGAGAGGCAGGCCCGGGAGAAGCTGGCCGAGAAGAAGGAG	G>A	R>Q	missense	IKBKG
rs767543051	7	+	66082925	AGGGAAGCTGCACACGGGACGGAGCCGGAATGACCAGGTGCTTTAGCCCCT	C>T	R>W	missense	ASL
rs387906409	10	+	123053160	GAAATACTTCCGAGATGCAAAGATTGGTAAATAGATTTTTTTTTTTTACAT	G>A	G>S	missense	ACADSB
rs1131691126	17	+	31181717	GTGGTTCTTTATTTATAGGCATTTTGGAACTGGGTAGAAAATTATCCAGAT	G>A	W>*	stop-gained	NF1
rs768345594_1	2	-	178585291	AACTATCAAAGCTGGGAAAAAACTCCGAATTGAAGCCCATGTGTATGGAAA	C>T	R>*	stop-gained	TTN
rs104894630	17	-	10692805	TTCACTCATTGCCCTGATGTCTGTCCAGAAGAACTAGAAAAGATGATTCAA	C>T	P>L	missense	SCO1
rs749645231	11	+	22221136	GCAAAGCAAAGATTCTATCTTCTTCCGAGATGGGATTAGGCAAATTGATTT	C>T	R>*	stop-gained	ANO5
rs121912863	2	-	227008112	AGCCGCTGTGCGGTATGCGAGGCCCCGGCCCAGGCGGTGGCGGTGCACAGC	C>T	P>L	missense	COL4A4
rs727504292	3	+	30672250	CGCAAGCTGGGCAGCTCCCTCGCCCGGGGGATTGCTCACCTCCACAGTGAT	G>A	R>Q	missense	TGFBR2
rs199473072	3	-	38613773	AGCCTTACGCACCTTCCGAGTCCTCCGGGCCCTGAAAACTATATCAGTCAT	C>T	R>W	missense	SCN5A
rs886037753	17	-	41769418	CCAAACTGCTCAACGACGAGGACCCGGTCTGTGAGGGTCCCTGCTAGGGTG	G>A	P>P	synonymous-codon	JUP
rs794728040	2	+	188992914	CCCTCCTGGTCCTCCTGGAACTGCCGGATTCCCTGGATCCCCTGGTGCTAA	G>A	G>R	missense	COL3A1
rs587784386	X	+	74421914	GACCCGCGGCACCGCGCGCGGCTTCCAGCCTCCCGAAGGTGGCTTCGGCTG	C>T	Q>*	stop-gained	SLC16A2
rs1187839124	2	-	181544762	TGGAAGTATGGCTCTTATAATTGCCCGAAACACTTCTCGGCCAGAATTTAT	C>T	R>*	stop-gained	CERKL
rs111033334	1	-	216247185	TTGCAATTTTGGATTTAAATTTCTCCGAAGCTTTAATGATGTTGGATGTGA	C>T	R>*	stop-gained	USH2A
rs267606971	14	-	77302940	CCAGCGAGCTCATGTTTTTCAGACACGGGATGCCTCACTCTGTCCCAGTAC	C>T	T>M	missense	POMT2
rs121908317_1	8	-	142741169	CGCCCACCTGATCTTCTGCTGCTTCCGAGACCTCTGCAACTCGGAACTCTG	C>T	R>*	stop-gained	SLURP1
rs137853265	X	-	54467901	TGTGCCCGGCTGCTGGAAGAAGCTCGGAACCGCAGTTCCTTCCCGGCCGAC	G>A	R>Q	missense	FGD1
rs772049322	X	+	38403711	CATCATGATGAGCGCAGCGAAATTCGGAATGCACCTTCAGGCAGCTACTCC	G>A	G>R	missense	OTC
rs374946172	7	+	117592520	AGTTAACCAAGGTCAGAACATTCACCGAAAGACAACAGCATCCACACGAAA	C>T	R>*	stop-gained	CFTR
rs180177312	9	+	37428557	CACGCAGAGCACTGTCGGCATCATCGGGCTGGGGCGCATAGGTGAGGCTCC	G>A	G>R	missense	GRHPR
rs137853042	19	-	35831358	TCATCCTGGAAGGTCGGAAGAGGACCGAGTCAGGAACGAATATGAGGAGAG	C>T	R>*	stop-gained	NPHS1
rs148936893	22	-	17203564	ATGGAGATCAGAGCCAGGCTGCTGCCGGTGAGCCCAGCTCTCCTCTCTGTT	C>T	P>L	missense	ADA2
rs72554308	X	+	38367332	CAAAATAAAGTGCAGCTGAAGGGCCGTGACCTTCTCACTCTAAAAAACTTT	G>A	R>H	missense	OTC
rs121434608	X	+	154438819	GCCCCCTGAGTCGATGGGCCGAGGCCGAGACTGGAATGTTGACCTGATTCC	C>T	R>*	stop-gained	GDI1
rs121434554	2	-	237381419	GGGACTGGCCAACTTCAATGCCATCCGAGACTTCATTGCTAAAGTCATCCA	C>T	R>*	stop-gained	COL6A3
rs121907914	11	-	31801611	CCCGTCCATCTTTGCTTGGGAAATCCGAGACAGATTACTGTCCGAGGGGGT	C>T	R>*	stop-gained	PAX6
rs886040966	5	-	122077861	GAGCCGCCGGCGGCTCCGGGCGCCTGGCGCCAGCAGATCCAATGGGAGAAC	G>A	W>*	stop-gained	LOX
rs776483190_1	1	-	11802980	GACCCCGAGCGGCATGAGAGACTCCGGGAGAAGATGAGGCGGCGATTGGAA	G>A	R>Q	missense	MTHFR
rs63749827	3	+	36993623	CCGCATCGCGGCGGGGGAAGTTATCCAGCGGCCAGCTAATGCTATCAAAGA	C>T	Q>*	stop-gained	MLH1
rs137853859_1	1	-	23797718	CAAGTTCTTCATCGAGGAAATGATCCGGGACCTGTGCCAGGCAGACAAGGT	C>T	R>W	missense	GALE
rs397515848	15	-	48427591	TTTCAAGAAACTCTGTCCCCATGGCCGAGGATTCATGACCAATGGAGCAGG	C>T	R>*	stop-gained	FBN1
rs1131691164	11	+	108292689	TTGTGACTTATTAAGTCAGGTTTGCCAGACAGCCGTGACTTACTGTAAGGA	C>T	Q>*	stop-gained	ATM
rs138119149	6	-	44304512	TCAGGACGTGCTGTTCCCAGTAGCCCGGGCCCAGGTCTGTGGAGGTTTCAT	C>T	R>W	missense	AARS2
rs1057517329	4	-	177438762	TTCAGATTGGCTTGCTCGGAATTGCCAGCCAAATTATTGGAGGGTATGCAC	C>T	Q>*	stop-gained	AGA
rs121918242	1	+	45508266	TGCTGACTACGAGGTGCACCCCAACCGACGCCCCAAGATCCTGGCCCAGAC	C>T	R>*	stop-gained	MMACHC
rs577932201_1	14	+	21325330	GGCGTGCAATAAACGAAAGAAAGCCCAGGTCTACCTGTCAACCGATGTGCT	C>T	Q>*	stop-gained	RPGRIP1
rs121912558	6	+	75914119	CAGGCAGCGGGAGATTGAAATGAACCGACAGCAACGCTTCTTCCGCATCCC	C>T	R>*	stop-gained	MYO6
rs754391973_1	10	-	53961790	AGAAGATTCTGGAAGAGTAATAACACGAGTCAATCTTAATGAAGAACCTAC	C>T	R>*	stop-gained	PCDH15
rs72549397	2	-	168932421	TGCACGCTTTTTTCAACTGCTGGACCGACAACCCCCAATCAGTGTATACAA	C>T	R>*	stop-gained	ABCB11
rs397518481_1	3	+	25501230	GAAGAATATGATTTACACTTGTCACCGAGATAAGAACTGTGTTATTAATAA	C>T	R>*	stop-gained	RARB
rs1249942711	19	+	38486164	CCCCGTCGGGGGCTCCGTGGAGTTCCAGTTTGTGCCTGTGCTCAAGCTCGT	C>T	Q>*	stop-gained	RYR1
rs863223777	12	-	114403757	GTCGTCCCCGCAGGCCGCCTTCACCCAGCAGGTAAGGAGACCTCGCGCTTC	C>T	Q>*	stop-gained	TBX5
rs587784464	18	-	55350904	CTATCAGTATTCTAGCAATAATCCCCGAAGGAGGCCTCTTCACAGTAGTGC	C>T	R>*	stop-gained	TCF4
rs878854441	7	+	21600797	ACCCTGGAGACCCACACTTACCTCTGGGTGGATGATCGAGCTGAGTTTATG	G>A	W>*	stop-gained	DNAH11
rs794727579	1	-	215998943	CATCTATAACAGTACAGAACTTTTCCAGGATCATATGCTACAATACGTTTT	C>T	Q>*	stop-gained	USH2A
rs746260871_2	7	-	82949964	CATAAGAACACCCTCCATACGGGCACGAGTGGATGCCAAGGTAGAAATAAT	C>T	R>*	stop-gained	PCLO
rs386833920	19	-	35842191	TTCTGCCACCCTCCACTGCCGTGCCCGAGGTGTCCCCAACATCGTTTTCAC	C>T	R>*	stop-gained	NPHS1
rs606231456	5	+	150545467	ACCATCCTCATCAACCCCGCGGACCGGGCCTATTCCTGGTACCAGGTGAGT	G>A	R>Q	missense	NDST1
rs118203972	12	+	32598566	GCTTACTGAAAGAGCTTATGTCAACCGACTTGACCTCTTAGATCAGGTAAG	C>T	R>*	stop-gained	FGD4
rs28937888	8	-	142741199	TGTGGCCACCGACCCCGACAGCATCGGGGCCGCCCACCTGATCTTCTGCTG	G>A	G>R	missense	SLURP1
rs786205232	1	-	110603893	TCACTGGCCATCCTCCGTGTCATCCGGTTGGTAAGAGTCTTTAGGATTTTC	G>A	R>Q	missense	KCNA2
rs398122418	15	-	23644619	CAAGGACCAAGCCAAGGTGCCTGTCCAGCGCTCGGAGATGGTGAAAGTCAT	C>T	Q>*	stop-gained	MAGEL2
rs104894004	7	+	30912022	GGTTCTGCCCTGGGCTTCAAATACCCGGTGGGGAACAACCAGACGGCGGTC	C>T	P>L	missense	AQP1
rs121918206	1	+	173838206	CAATTGTAGATATTTTCAGGTTGCCCGATGTTATCGAGATGAAGGTTCAAG	C>T	R>*	stop-gained	DARS2
rs80357352	17	-	43071104	TTCAACCTCTGCATTGAAAGTTCCCCAATTGAAAGTTGCAGAATCTGCCCA	C>T	Q>*	stop-gained	BRCA1
rs767978562	13	+	38851093	ACAAAATGAAACTCTCATAAGGATCCGAGATGATGCTGATAGTAAGAAATC	C>T	R>*	stop-gained	FREM2
rs121908422	11	+	134261338	CTCACCCGAGACCACCTCAATGTCCGGAAGCAGTTTGGAGAGCCTCTGGCC	G>A	R>Q	missense	ACAD8
rs397517982	1	-	215675172	TAAAATCTACACTTGGAATTCAGCTGGGCATACCTGTAGCTCTTGGAATGT	G>A	G>R	missense	USH2A
rs201553266	2	-	151551738	TTCATGCATACAAGCTCCAGAGTTCGGTGAGCAGTGAGAACTTGAGAGTGC	G>A	S>S	synonymous-codon	NEB
rs786205528	2	-	96115486	TGGGCAGGGTGAGTCCAAGCAGCCCCGACCCGACCATGGTGGGGCTTTGGC	C>T	R>*	stop-gained	ADRA2B
rs387907235	8	-	38146036	TGTGAGCGTGCGCTGTGCCAAGCGCCGAGGCTCCACCTGTGTGCTGGCTGG	C>T	R>*	stop-gained	STAR
rs121909743	3	-	171005347	TCAGCTCTTCACCAATTCCAGCTACCGACAGCCTATTCTAGTGGCACTGAT	C>T	R>*	stop-gained	SLC2A2
rs149566858	5	-	1278750	GACACCATCCCCCAGGACAGGCTCACGGAGGTCATCGCCAGCATCATCAAA	C>T	T>M	missense	TERT
rs104893963	6	+	121446908	CAAGGTTCAAGCCTACTCAACTGCTGGAGGGAAGGTGTGGCTGTCAGTACT	G>A	G>R	missense	GJA1
rs60791294	16	-	16163086	ACGTTCCAGGGCAGCACAGTGGTCCGGGCATTCCGAACCCAGGCCCCCTTT	G>A	R>Q	missense	ABCC6
rs201391050	6	-	135457660	TGATGGTGTTCATGAAATAACAAGCCGAGATAGCCCGGTTTATCCCAAATG	C>T	R>*	stop-gained	AHI1
rs766673446_1	5	-	177994114	CCGGGACACTGGCCTCAGTGAGGCCCGAATCCAGGTGATGCTCCAGGATCC	C>T	R>*	stop-gained	PROP1
rs199475663	12	-	102866641	TAGGGTTTTAAAGATCCTGTGTACCGTGCAAGACGGAAGCAGTTTGCTGAC	G>A	R>H	missense	PAH
rs144071404	22	-	42619922	AGCCTGGGACTACGGCCAGGGCTTCGTGAATGAGGAGATGATCCGGGACCA	G>A	V>M	missense	CYB5R3
rs1060500435	2	-	178546612	TGAATCTACAGGCCCTGTCACTTGCCGAGATGAATACGGTAGGAAATAGTC	C>T	R>*	stop-gained	TTN
rs886041181	X	-	85956181	TCCATTTTTGTTTCCTTTATATGGCCAAGGAGAACTCCCCCAGTGTTTCTG	C>T	Q>*	stop-gained	CHM
rs199473055	3	-	38630393	ACTGAATAAAGGCAAGACCATCTTCCGGTTCAGTGCCACCAACGCCTTGTA	C>T	R>W	missense	SCN5A
rs367576664	6	-	75950867	TCCACCTGCATCTTCAGATGACAGCCGATCAAGTGCAGGTGGCGAAGATAT	C>T	R>*	stop-gained	IMPG1
rs886043243	1	+	7745021	CTGCCTTCCCAGTGCTGCCCAGATCCGGTGAGTAAAGTTACGGAGGTCACT	C>T	R>*	stop-gained	CAMTA1
rs122462165	X	+	137567659	CTGGTCAACCACATCCGAGTGCACACGGGCGAGAAGCCCTTCCCATGCCCC	C>T	T>M	missense	ZIC3
rs79378857	3	-	48583584	TCTGAGGATGGAGCTCCAGGCCTCCCAGGACAACCTGGGTCTCCGGGTGAG	C>T	P>L	missense	COL7A1
rs121917708	2	+	120978500	TGTGTGCCGCTGGCAGGCCTGCACGCGGGAGCAGAAGCCCTTCAAGGCGCA	C>T	R>W	missense	GLI2
rs372893383	16	-	88814449	GAATCCATTCCCAAGAAGTGCCTCTGGTCCCACTAGCACCTGCGCAGACTC	G>A	W>*	stop-gained	GALNS
rs104894673	19	+	47839335	TATCCCCCAGGTTTGGTTCAAGAACCGGAGGGCTAAATGCAGGCAGCAGCG	C>T	R>W	missense	CRX
rs749968109	3	-	53092502	GCCAACTGCTTTAACATGGGCATTCGGATCACGCAGAGCCTTTGCTTCATC	G>A	R>Q	missense	RFT1
rs387906770_1	8	+	11708439	CTCGCCAGTCTACGTGCCCACACCGCGGGTGCCCTCCTCCGTGCTGGGCCT	C>T	R>W	missense	GATA4
rs138726443_2	1	-	152307547	ACAAGGATCCCACCACAAGCAGGCACGAGACAGCTCCAGGCACTCAACGTC	C>T	R>*	stop-gained	FLG
rs61750174	17	+	8014704	CTGGAGGATCTGATCCGGGAGCGCACGGAGGAGCTGGAGCTGGAAAAGCAG	C>T	T>M	missense	GUCY2D
rs121965014	22	-	42630986	AGTGACCCCGTTCTGTCCTGCAGGCCAGCACATCTACCTCTCGGCTCGAAT	C>T	Q>*	stop-gained	CYB5R3
rs1085307871	6	+	33432769	ACTTGACCGGACCAGCAGCTTTCGCCAGATCCTGCCTCGCTTCCGAAGTGC	C>T	Q>*	stop-gained	SYNGAP1
rs875989921	19	+	11113624	GCCCCCGACGGGCTGGCTGTGGACTGGATCCACAGCAACATCTACTGGACC	G>A	W>*	stop-gained	LDLR
rs193922289	7	-	44152420	ACTTCTCTCTGTGCCTTTAGAAGTCGGGGACTTCCTCTCCCTGGACCTGGG	G>A	G>R	missense	GCK
rs727504936	2	-	26476176	TGGCTTCCAGGAGGTCAAGGCAGCCCAGGGCCTGGGCCTGCATGCCTTCCC	C>T	Q>*	stop-gained	OTOF
rs753850982	1	+	237783995	CTTCCACGAACCTGCGAAGGACATCGGCTTCAACGTCGCCGTCCTTCTGAC	G>A	G>S	missense	RYR2
rs9332961	2	-	31529398	CCTCGGTGAGATCATTGAATGGATCGGCTATGCCCTGGCCACTTGGTCCCT	G>A	G>S	missense	SRD5A2
rs17860424	2	+	201276908	CAACAATCACAATTTTGCAAAAGCACGGGAGAAAGTGCCCAAACTTCACAG	C>T	R>W	missense	CASP8
rs1135401765	12	-	115982386	GCATATGAGAAATTCTTTCATTCTCCAGGTTACTGTTTGCAAGTTTATTAT	C>T	Q>*	stop-gained	MED13L
rs200788251	17	+	7222289	AGCTTTTGTGGTGGAGAGGGGCTTCGGGGGCATTACCCAGTGAGTGAATTT	G>A	G>R	missense	ACADVL
rs72552271	1	-	112913980	GGAAGAGACCAGTATAGATGTTGCTGGGAAGCCAAATGAAGTTACCAAAGC	G>A	G>R	missense	SLC16A1
rs749426767	1	-	42929215	TATCGTCAACACGGCCTTCACTGTCGTGTCGGTGAGTCTTTGCTTACTGGC	G>A	V>M	missense	SLC2A1
rs869312664	2	+	165386920	TCTGGTGTTTATTGTTCTGTTCACTGGAGAATGTGTGCTGAAACTGATCTC	G>A	G>R	missense	SCN2A
rs886043113	2	-	237347812	AACAGGACCCAAAGGCATCAGAGGCCGAAGGGTAAGTTTGCGTGGGCCTTG	C>T	R>*	stop-gained	COL6A3
rs193919340	2	+	73490120	TACCTCCATCACTTTTTCATCTCACCGACATTCTAAATGCATTTCCAATTC	C>T	R>*	stop-gained	ALMS1
rs386833743	16	-	28482182	TAACCTCAGGTACCAGATGCTGTACCAGGCTGGCGTCTTTGCCTCCCGCTC	C>T	Q>*	stop-gained	CLN3
rs749083759_1	1	-	152303917	ATCTGCAGTCAGAGACAGTGGACACCGAGGGTCCAGTGGTAGTCAGGCCAG	C>T	R>*	stop-gained	FLG
rs1064794841	1	+	61088191	CATCGAAGCACTTCTGCCCCACGTCCGAGCCTTTGCCTACACATGGTTCAA	C>T	R>*	stop-gained	NFIA
rs121917844	5	-	177994153	GAACCAGTACCCCGACATCTGGGCCCGAGAGAGTCTTGCCCGGGACACTGG	C>T	R>*	stop-gained	PROP1
rs1057517143	11	+	66523496	CAAGTACTGCATCGAGCTGAGCGCCCAGCCTGTGGGACTTATCCGGGTACA	C>T	Q>*	stop-gained	BBS1
rs727504010	5	+	71635241	TAACCTTAAGAGGAGCTTTGATGTCCGAGAGGTATGTGAAAGTGGAACTGT	C>T	R>*	stop-gained	MCCC2
rs80357208	17	-	43091714	GAATAGCTTAAATGACTGCAGTAACCAGGTAATATTGGCAAAGGCATCTCA	C>T	Q>*	stop-gained	BRCA1
rs369721476	16	+	31462346	CGTCCGTGCCCTCCTGGAACTCAGCCGAGGCTGCTCCCGGGCCTGTGCTGA	C>T	R>*	stop-gained	ARMC5
rs879254880	19	+	11113539	CCTTCTCTCCTCCTGCCTCAGCACCCAGCTTGACAGAGCCCACGGCGTCTC	C>T	Q>*	stop-gained	LDLR
rs764232985	7	-	44153381	AGACGGATGCAGAAGGAGATGGACCGCGGCCTGAGGCTGGAGACCCATGAA	G>A	R>H	missense	GCK
rs768671894	13	-	51950328	AAGGTGGTCCCTGGGGGAAAGTTTCCAGTGGATGGGAAAGTCCTGGAAGGC	C>T	P>L	missense	ATP7B
rs201947120	16	+	72023536	CGGGCAGGACGCGCTGGAGAAGATCCGGGCAGGGGCCTCCCTGGTGCAGCT	C>T	R>W	missense	DHODH
rs1131690974	9	-	95477671	TATGCCTGTCTAACCATGCTGCGCTGGGACTGCTCCAAGTCCCAGGGTGCC	G>A	W>*	stop-gained	PTCH1
rs104895301	12	+	109586098	GAGAATGATTCACGGGAACCCCTCCGGAGTGGACAATGCTGTCAGCACCTG	G>A	G>R	missense	MVK
rs112602953	10	-	88943813	GCACCCCTGAACCCCAAGGCCAACCGGGAGAAAATGACTCAAGTAAGTATG	G>A	R>Q	missense	ACTA2
rs786205824	5	-	173232978	CAGGTCAAGATCTGGTTCCAGAACCGGCGCTACAAGTGCAAGCGGCAGCGG	G>A	R>Q	missense	NKX2-5
rs75267011	2	+	96761706	TATGCCCGCAAGATTGAGCCCATCCGGCGCAAGGGCAACTACCTTCTCTGC	G>A	R>Q	missense	CNNM4
rs5030819	3	+	10149813	GTATACTCTGAAAGAGCGATGCCTCCAGGTTGTCCGGAGCCTAGTCAAGCC	C>T	Q>*	stop-gained	VHL
rs104894070	8	-	142879146	GCAGGCATGGTGTGTGTGATGCTGCCGGAGGACGTGGAGAAGCTGCAACAG	C>T	P>L	missense	CYP11B1
rs869312842	6	-	142771834	CACAGGCCTCTCCCGCAGCCCCAGCCAAGAAAGCAACTTGTCCCACAGCTC	C>T	Q>*	stop-gained	HIVEP2
rs72555370	3	-	33072587	TGTGCCCCGCTTCTACTGGAAGGACCGGCTGCTGAAGATGAAGATGGCTGG	C>T	R>W	missense	GLB1
rs119455952	1	+	170552136	TACGATCATACAGCAAAATGAGCTCCGAAAGGCCAAGAAGTTGGAGGAGTT	C>T	R>*	stop-gained	GORAB
rs371549948	17	-	39684715	TCCCGGTTCCTGTTCTTTCAAGAGCCGGCATCGGCCGTGGCCTCGTTTCTC	C>T	P>L	missense	PGAP3
rs1057524878	21	-	32657766	AGTGAAAAGTGCCGCACCCCTGCCTGGACAGACCGTGTCCTTTGGAGAAGG	G>A	W>*	stop-gained	SYNJ1
rs72659338	7	+	94427654	CCCCCCTGGTCCCCCTGGCCCTCCTGGACCTCCAGGTGTAAGCGGTGGTGG	G>A	G>R	missense	COL1A2
rs863225250_1	3	-	184357240	GACTATTACAGCCCTCTTCAAAACCCGATTCCGGCTCGACTTCCCCTTTGA	C>T	R>*	stop-gained	CLCN2
rs104894901	X	+	152865888	AGCCATCCGCCCTCATGGCATTTTCGGCCCAAGGGACCCGCAGTTGGTACC	G>A	G>S	missense	NSDHL
rs974671846	2	-	178592211	AGGAAAGATTCATGTTACCTTACTTGGAAAGAACCACTGGATGATGGTGGT	G>A	W>*	stop-gained	TTN
rs397514506	10	+	119672399	GGTGATACACGAGCAGAACGTTACCCGGCCAGCAGCCCAGCCCTCCTTCCA	C>T	R>W	missense	BAG3
rs1220351376	4	+	122929145	GAGGCCTGGTGATGCCATCCAGGTCCAGCCTCTTGTGGGTGCTGTGCTACA	C>T	Q>*	stop-gained	SPATA5
rs146733615	1	-	215640723	CTTTCTCCCCACAGTGCCTCAGTACCGAGCCCCATTTTCGGTGGACAGCAA	C>T	R>*	stop-gained	USH2A
rs796053128	2	+	165365177	GCAACTAGTTCATCTGAAGGCAGCACGGTTGATATTGGAGCTCCCGCCGAG	C>T	T>M	missense	SCN2A
rs397516097	14	-	23429089	CACCTTGCAGGTGATATATGCCACTGGGGCACTGGCCAAGGCAGTGTATGA	G>A	G>R	missense	MYH7
rs587778629	9	-	95456341	CCTCATCGGAATCAAGCTCAGTGCCGTGCCCGTGGTCATCCTGATCGCTTC	G>A	V>M	missense	PTCH1
rs1050828	X	-	154536002	CCTTCTGCCCGAAAACACCTTCATCGTGGGCTATGCCCGTTCCCGCCTCAC	G>A	V>M	missense	G6PD
rs121918338	9	-	136370362	CTGGCGGCAGGCGCTGCGGGACCACCAGGAGCAGGCCAACACCATCTTCTC	C>T	Q>*	stop-gained	CARD9
rs1085307939	10	-	77993331	CAAATCTCTTGAAGATCTTTGCTCCCAGTATGATCTGACAGTCCGAAGCTC	C>T	Q>*	stop-gained	POLR3A
rs1064797086	11	+	128810639	AACATGAATTACGACAAGCTGAGCCGGGCCCTCCGTTATTACTATGATAAA	G>A	R>Q	missense	FLI1
rs1170254952	X	+	108597051	GGAAAAAGGACAAGCTGGTGCAACTGGTCCCAAAGGATTACCAGTAAGTTT	G>A	G>S	missense	COL4A5
rs773844428	11	+	77208720	AGGAATTGTGCCCTCACTCACCTACCAGGTGTTCTTCATGAAGAAGCTGTG	C>T	Q>*	stop-gained	MYO7A
rs63751177	17	+	44351438	TGCTGCCGTCTACAGTCGGGGGCCTGGGGCTGCTGCCCTTTTACCCAGGTA	G>A	W>*	stop-gained	GRN
rs777947329	20	-	54159075	TCTCTACAATTTATCCCGTAATCCCCAAGTGCAACAAAAGCTTCTTAAGGA	C>T	Q>*	stop-gained	CYP24A1
rs531425980	1	+	99891336	CTATGTCAGTAACCGGCTTATTTCACGATCAGGAACTATTGCTGAAGTAAG	C>T	R>*	stop-gained	AGL
rs137852835_1	12	-	88130324	AAGAAGAGGGGAAGACAGTGACTACCGATCACAGTTGTCTAAAAAAAACTA	C>T	R>*	stop-gained	CEP290
rs879254011	1	+	12002034	ACCAAGTTTGAGCAGCACACGGTCCGGGCCAAGCAGATTGCAGAGGCGGTT	G>A	R>Q	missense	MFN2
rs138358708	17	+	1731098	CCCAGGGAGTGCCTCAGGCCCCAGCCGACTGAACAGCCGTAAGGAGGCGGG	C>T	R>*	stop-gained	WDR81
rs1057520565	16	-	89279404	CCGCGGCTCCGAGGACGACGACGCCCAGGCCCAGCATCCGCGCAAACGCCG	C>T	Q>*	stop-gained	ANKRD11
rs776065839	2	-	178558419	GAGAGAGAATTCTGAATACTTTTTCCGAGTGTTTGCTGAAAATCAAGCTGG	C>T	R>*	stop-gained	TTN
rs397514730	X	-	55009302	TTGGACTGCGGTGGGGCTGCCCCTCCAGGATGTGTCTGTGGCTGCCTGCAA	C>T	Q>*	stop-gained	ALAS2
rs28937569	7	+	76304100	ACGCAGTCCAACGAGATCACCATCCCAGTCACCTTCGAGTCGCGGGCCCAG	C>T	P>L	missense	HSPB1
rs120074184	11	+	2583453	CCTGCAGGTCACAGTCACCACCATCGGCTATGGGGACAAGGTGCCCCAGAC	G>A	G>S	missense	KCNQ1
rs757011098	14	-	75106541	AGATAATCATGTGGTGGTTCTGACACGAAACAAGGAAGTCTATTCTTGGGG	C>T	R>*	stop-gained	NEK9
rs387907026	20	-	967282	GGCCACTTGTGAGAGCTGCTTCAGCCAGGACTTCTGCATCCGGTGCAAGAG	C>T	Q>*	stop-gained	RSPO4
rs587779554	2	+	189006955	ATCTTAGGGCCCTGCTGGCCCTGCTGGTGCTCCCGGTCCTGCTGGTTCCCG	G>A	G>S	missense	COL3A1
rs483352889	18	-	23544346	CATCTTCATTCTGGTGCAGGCCTACCAGGTATACTTCCATATTCTCACAGG	C>T	Q>*	stop-gained	NPC1
rs752907087	4	+	186276317	GGCTCCCGATGCTTTTGTCTGTGGCCGAATCTGCACTCATCATCCCGGTTG	C>T	R>*	stop-gained	F11
rs267607059	1	-	42927118	CTTCGATGAGATCGCTTCCGGCTTCCGGCAGGGGGGAGCCAGCCAAAGTGA	C>T	R>W	missense	SLC2A1
rs777105668	3	-	184354548	TGTGCCTGGGGGCTACGCTGTGGTCGGTGAGTGCCTCAGGTCCCATCGGCC	G>A	G>R	missense	CLCN2
rs192619276	9	+	133455576	TCCCCAGCCTCGGCGGCTCCTGCCCGGGCCCCAGGAAAACTCAGTGCAGTC	G>A	G>R	missense	ADAMTS13
rs61753184	11	+	89178182	ATTTCCCTTCACAGGGGTGGATGACCGGGAGTCGTGGCCTTCCGTCTTTTA	C>T	R>W	missense	TYR
rs760462252	2	+	227307839	CAAACCACAGCAATTCCTTCATGTCCAGAGGGGACAGTGCCACTCTACAGT	C>T	P>L	missense	COL4A3
rs1057516099	20	-	63439624	CCTTGCGGCAACCTTCACCCTCATCGGTGTCTCCTTCTTCGCGCTGCCTGC	G>A	G>S	missense	KCNQ2
rs368906199	4	-	76213464	ACCAGCGTCACGCTGCTGGTGGCCCGGGTCTTCCAGAAGGCTGTAGACCAG	G>A	R>Q	missense	SCARB2
rs72552732	5	+	132392484	GTGATGGTGGGCAAGTTTGGAGTCACGGCTGCCTTTTCCATGGTCTACGTG	C>T	T>M	missense	SLC22A5
rs201049092	2	+	71553110	TGCCATCCAGTTTGAGGTCAGCATCGGGAACTACGGGAACAAGTTCGACAT	G>A	G>R	missense	DYSF
rs281864918	5	-	151851463	ATCAACATGGATGCTGCACCTGCTCGTGTGGGCCTAGGCATCACCACTGTG	G>A	R>H	missense	GLRA1
rs756363951	2	-	151650864	TCAGTATAAATACAAACAAGGCTACCGAAAGCAACTTGGCCACCATGTTGG	C>T	R>*	stop-gained	NEB
rs74315337_2	1	-	171652476	CAGGAAGGCCAATGACCAGAGTGGCCGATGCCAGTATACCTTCAGTGTGGC	C>T	R>*	stop-gained	MYOC
rs80358419_1	13	+	32332739	CCTATTGCATATTTCTTCATGTGACCAAAATATTTCAGAAAAAGACCTATT	C>T	Q>*	stop-gained	BRCA2
rs758786846	12	+	2593260	AGAGATGCCTGTCGGCCCTCGCCCACGACCACTCTCTGAGCTTCACCTTAA	C>T	R>*	stop-gained	CACNA1C
rs749714198	9	-	21971100	CACCCGACCCGTGCACGACGCTGCCCGGGAGGGCTTCCTGGACACGCTGGT	C>T	R>W	missense	CDKN2A
rs121964964	21	-	43066353	GTGGCCAAGTGTGAGTTCTTCAACGCGGGCGGGAGCGTGAAGGACCGCATC	C>T	A>V	missense	CBS
rs147816470	9	-	133352696	GAATCCTGAAACCCGGCAGAAAGGCCAGGTAAGGGACATGGACTCTTCCTA	C>T	Q>*	stop-gained	SURF1
rs374419983	8	-	143939416	CGTGCCGCAGCCCGAGGGCCTGGGCCGAAAGAGAACCAGCTCGGAGGACAA	C>T	R>*	stop-gained	PLEC
rs751604696	11	-	71435466	ATCCTGCTGACCCACCGCTGCCTCCGGGACGAGCACCGCTGCGCCAGCAAG	G>A	R>Q	missense	DHCR7
rs386834039	1	-	46193874	GCCTGTGGCTGTCATTGCAGGGAACCGACCCAATTACCTGTACAGGTAAGC	C>T	R>*	stop-gained	POMGNT1
rs72653172	17	-	50188768	GGCTCCTGGTGCCGAAGGTTCCCCTGGACGAGACGGTTCTCCTGGCGCCAA	G>A	G>R	missense	COL1A1
rs766169193	14	-	77280044	CTCAGGGGTCAATGACACAGATTTCCGAGTCTATCTGCTTGGCAACCCGGT	C>T	R>*	stop-gained	POMT2
rs886040873	16	+	50779889	GGAAGAGCTAAACACTGCACCCGTCCAAGAGAGTCCACCCTTGGCCATGCC	C>T	Q>*	stop-gained	CYLD
rs781168584	1	-	150804061	GCCTTCCAATATGTGCAGAAGAACCGGGGTATTGACTCTGAAGATGCCTAC	G>A	R>Q	missense	CTSK
rs768825050	5	+	83204849	AATCTGTTCTGAAATGACTGCTGACCGAGATCCAGTCTATGATGAGAGTAC	C>T	R>*	stop-gained	XRCC4
rs879253789	17	-	63941922	GCTGTTCCGTGTGATCCGCCTGGCGCGGATTGGGCGTGTCCTGCGGCTGAT	C>T	R>W	missense	SCN4A
rs200001068_2	4	+	88038323	CAGCAACCAGACTGAAGCTGACAACCGAAGTTTCATCTTCTATGAGAACCT	C>T	R>*	stop-gained	PKD2
rs121918569	11	+	36575637	GAGTCTGTGGAAGAACTGCGGGATCGGGTGAAAGGGGTCTCAGCTAAACCT	G>A	R>Q	missense	RAG1
rs1369501286	21	-	40044201	CTATGCCAGCCAGTGGACCCTCAACCGACCCCACCCCACCATCTCAGCACA	C>T	R>*	stop-gained	DSCAM
rs749979474	11	+	89284852	AGCCAATGCACCCATTGGACATAACCGGGAATCCTACATGGTTCCTTTTAT	C>T	R>W	missense	TYR
rs886039432	3	+	9445193	AGCAGAGACTAGACGTAGAAAAGCACGACGGAAAGAGCTAGAGATGGAGCA	C>T	R>*	stop-gained	SETD5
rs118204070	8	+	19951791	CAGGTAACAGGAATGTATGAGAGTTGGGTGCCAAAACTTGTGGCCGCCCTG	G>A	W>*	stop-gained	LPL
rs397508718	7	+	117531070	AGCCATTTTTGGCCTTCATCACATTGGAATGCAGATGAGAATAGCTATGTT	G>A	G>R	missense	CFTR
rs562853291	3	-	120644419	GGGGCCAATGGCTTGGCCAATCCTCGTGATTTCTTGATACCCATTGCCTGG	G>A	R>H	missense	HGD
rs387906822	5	+	38925240	TGTTGCAAATACAAAATTGACAACCCGGAAGAAAAGGCATTGATTGTGGAC	C>T	P>L	missense	OSMR
rs797044925	9	+	137163668	GACCCTTACTTTTGAGAACATGGCCGGTGCGTTCTCCTTCATCCATTCTCG	G>A	G>R	missense	GRIN1
rs1060503526	4	+	88038380	AGGGGTTCCACGAATACGGCAACTCCGAGTCAGAAATGGATCCTGCTCTAT	C>T	R>*	stop-gained	PKD2
rs755898320	15	+	93009265	GAACTGCCTGCTGAAAATCGGAGACCGGATAGCCGAGTGCCTTAAAGCCTA	C>T	R>W	missense	CHD2
rs387906891	8	-	102212862	GTTTTTAACAGAAGCCTTGCCAGTTGGCCTCATTGGAATGAATTGCATTTT	G>A	G>S	missense	RRM2B
rs121908112	8	+	74350553	GAGGTTAAGCTCATTCTGTACCATTGGACGCATTCCTTCAGCTCTCAAAAG	G>A	W>*	stop-gained	GDAP1
rs111033343	X	+	83508665	CCGCACACTAACCACCCCAACGCCTGGGGGGCCAGCCCGGCACCGAACCCG	G>A	W>*	stop-gained	POU3F4
rs387907142	6	+	156901502	GGCGCAGTATCTGCCGTCCCAGTCCCAGCAGAGGTACCAGCCGCAGCAGGT	C>T	Q>*	stop-gained	ARID1B
rs886041433	X	-	53250304	TGATGTGGTCCAGAGGCGGCACTACCGAATCGGCCTCAACCTCTTCAACAA	C>T	R>*	stop-gained	IQSEC2
rs121908220	19	-	13235685	CTTTCTCCGCCTCTTCCGAGCTGCCCGGCTCATCAAACTTCTCCGTCAGGG	C>T	R>W	missense	CACNA1A
rs794727534	2	+	71574253	TGGGAGTACGCCTCTCTTTTTGGCTGGAAGTTCCACCTCGAGTACCGCAAG	G>A	W>*	stop-gained	DYSF
rs137852372	X	-	154966077	GATTGGTAGGAAGTACAAAAAAGTCCGATTTATGGCATACACAGATGAAAC	C>T	R>*	stop-gained	F8
rs775141057	12	+	106496115	CCATTTTGTGATTCTGGCATCTGTCCGGACATCATCATGAACCCACACGGC	C>T	P>L	missense	POLR3B
rs876658694	18	+	51059892	GCCTGTTCACAATGAGCTTGCATTCCAGCCTCCCATTTCCAATCATCCTGG	C>T	Q>*	stop-gained	SMAD4
rs786204845	4	-	118815511	CTCTGGGCCTCCTCCTCCAAATGCCCAGTACCAGCCCCCACCTCTTCCAGG	C>T	Q>*	stop-gained	SEC24D
rs758745099	6	-	158120489	TGCCAGAATCCTGGCAAATCTAGACCGAGAAACTGTGCAAGAAAAATATCA	C>T	R>*	stop-gained	SERAC1
rs398123643	21	+	45989626	GTTCCAGGGAAGACCCGGGGACCTCGGACCTGTTGGGTACCAGGGAATGAA	G>A	G>R	missense	COL6A1
rs28936371	11	-	17394334	ACAGAGGCAGCTGTTCTGCCTGGCCCGGGCCTTCGTGAGGAAGACCAGCAT	C>T	R>W	missense	ABCC8
rs121913151	19	-	7172363	AATTTCAGGGTATCTAAAAATCCGCCGATCCTACGCTCTGGTGTCACTTTC	C>T	R>*	stop-gained	INSR
rs281865112	10	+	102066708	GTTTGAGGAGGCCTGCGGGTACTACCAGCGGCGGAGCCTGCGGGGTGCCCA	C>T	Q>*	stop-gained	HPS6
rs866429868	X	+	22096976	ACAGATAATGATTCCACATGAAAACCGAACCAGCGAGGCCATGTACAACAA	C>T	R>*	stop-gained	PHEX
rs121908047	1	-	23798188	CATCCACTTTGCGGGGCTCAAGGCCGTGGGCGAGTCGGTGCAGAAGCCTCT	G>A	V>M	missense	GALE
rs180177210	2	+	240870649	CCACTCTGTCCTGCACCCAGGAGCCCGAGTGCACCCGATGACCAAGGACCC	C>T	R>*	stop-gained	AGXT
rs1060502581	2	+	202520195	GGCTTATCTTCACACAGAATTACCACGAGGAGGTAAGATAGTCAATAGATG	C>T	R>*	stop-gained	BMPR2
rs121912725	11	-	116837035	AGACAGCGGCAGAGACTATGTGTCCCAGTTTGAAGGCTCCGCCTTGGGAAA	C>T	Q>*	stop-gained	APOA1
rs919850756	15	-	68211685	AACCCCATCATCAAGAATCTCAAGCCGGAGACGCTGGTGAGGCCACCTCCT	C>T	P>L	missense	CLN6
rs773359656_1	19	-	45352646	TTCTCATCCTCCGTATCTGCAGGCGCGGCTGGAATACCTGCGGGACCAGTT	C>T	R>W	missense	ERCC2
rs80356513	3	+	58136063	TGTCACCTACATCCCCGACAAGACTGGGCGCTATATGATTGGAGTCACCTA	G>A	G>R	missense	FLNB
rs767595964	7	+	21698163	TTTTGTGGATGCGCGTGCATTAGCCCGAAAGTTCATTACGTTGTACACGCT	C>T	R>*	stop-gained	DNAH11
rs796052018_1	13	+	100449297	TGGAAACATGAGCATTCAGTTTCTTGGTACAGTGGTAAGTATGAAATCATT	G>A	W>*	stop-gained	PCCA
rs72556299	X	+	38403655	TCTCTGAAAGGTCTTACCCTCAGCTGGATCGGGGATGGGAACAATATCCTG	G>A	W>*	stop-gained	OTC
rs397517601	2	-	178611611	GGGAGAAAACACATTGCCATTGCTTGGAAGCCTCCAGAGAAAAATGGTGGA	G>A	W>*	stop-gained	TTN
rs28940583	6	-	31860588	GGAGCCACGGAAGGGCCGCCTCATCGTGTGTGGCCATGGGACGCTGGAGCG	G>A	V>M	missense	NEU1
rs80338878	7	-	100640846	CTTCCTACTGGGCTACGTCGCCTTCCGAGGGTCCTGCCAGGCGTGCGGAGA	C>T	R>*	stop-gained	TFR2
rs180177097	16	-	23635519	CAATAACTTACCAGCAAATGAAAACCAAAACTTAAAAGAACAAAATCAAAC	C>T	Q>*	stop-gained	PALB2
rs545986367	21	-	43774690	GTTTAAGGCCGTGTCATTCAAGAGCCAGGTGGTCGCGGGGACAAACTACTT	C>T	Q>*	stop-gained	CSTB
rs572237881	3	-	33072586	GTGCCCCGCTTCTACTGGAAGGACCGGCTGCTGAAGATGAAGATGGCTGGG	G>A	R>Q	missense	GLB1
rs104894611	17	+	56594327	GGCCAGCACTATCTCCACATCCGCCCGGCACCCAGCGACAACCTGCCCCTG	C>T	P>L	missense	NOG
rs727504499	2	-	178632294	CCGAGTTAAATGGTTCAAGAATGACCAGCGCCTACACACCACCAGGTCGGT	C>T	Q>*	stop-gained	TTN
rs398123208	X	-	101403938	GCAGAGCTCATGGTCTCAGAAGGCTGGAAGGATGCAGGTTATGAGTACCTC	G>A	W>*	stop-gained	GLA
rs199473411_1	11	+	2585275	GAAGCAGAGGCAGAAGCACTTCAACCGGCAGATCCCGGCGGCAGCCTCACT	C>T	R>W	missense	KCNQ1
rs201573863	19	+	11120478	TCGCCCAAGTTTACCTGCGCCTGCCCGGACGGCATGCTGCTGGCCAGGGAC	C>T	P>L	missense	LDLR
rs587783189	X	-	25007145	CACTTTCCTCGGAGCGGCAGTGTTCCGACACCCAGCTTTCATCAGCCCGGC	C>T	R>*	stop-gained	ARX
rs761628767	15	+	71813567	CGTGTCCTGCAGGAAACTATCTCTCGGTTCCGGGCATTGGCGGTGGACCCC	G>A	R>Q	missense	NR2E3
rs77804083	5	+	70942389	GTTGGGGACAAATGTTCTGCCATTTGGTCAGAAGACGGTTGCATTTACCCA	G>A	W>*	stop-gained	SMN1
rs199473556	3	-	38630342	TGTCCTCAGTCCCTTCCACCCCATCCGGAGAGCGGCTGTGAAGATTCTGGT	C>T	R>W	missense	SCN5A
rs104894310	11	+	112086921	CTCAGGAACGAGATGGCGGTTCTCTGGAGGCTGAGTGCCGTTTGCGGTGCC	G>A	W>*	stop-gained	SDHD
rs121913388_1	9	-	21971121	CTGCGCCGACCCCGCCACTCTCACCCGACCCGTGCACGACGCTGCCCGGGA	C>T	R>*	stop-gained	CDKN2A
rs397514728	3	+	122261697	GCAGCTGATGACGACTATGGGCGGCCGGGGATTGAGAAATTCCGAGAGGAA	C>T	P>L	missense	CASR
rs769550316	15	+	80173016	CTGGCTGTGCCCTTCTTCTGCAGCACGAGACATTCAGAAGTGGGAGTATGT	C>T	R>*	stop-gained	FAH
rs587777429	19	-	6496032	GGCACGCTGCTCATCAGTAAGATCCGCGAGGAGTTCCCAGACCGCATCATG	G>A	R>H	missense	TUBB4A
rs377510220_1	12	-	55688219	GTCCTCCATAAAGAACTTGATGCTCCGAGATGCCTCCACAGTGGTGAGCTG	C>T	R>*	stop-gained	ITGA7
rs1064795098	3	+	11025794	ATAGGTGTGGCTGGATGCGGCAACCCAGATCTTCTTCTCATACGGGCTGGG	C>T	Q>*	stop-gained	SLC6A1
rs121908007	12	+	56004039	ACACCCAACCCTATCTTCTTCACCCGGAACCATCTGCCTGTACCTAACCTG	G>A	R>Q	missense	SUOX
rs864321626	6	+	137877081	TGTATTATTTTTTTCCTTAGAAATCCGAGCTGTTCCACTTGTTAACAGAGA	C>T	R>*	stop-gained	TNFAIP3
rs113994154	17	+	75522108	TGAGTCCTGGTGCCAGAAGCTGAACCAGCGCAAGGAGAAGCTCTCCAGGCG	C>T	Q>*	stop-gained	TSEN54
rs121964905	4	-	177433250	CCAGAAGCATTTTCCAGAATTCTTTGGGGCTGTTATATGTGCCAATGTGAC	G>A	G>R	missense	AGA
rs121908956	2	+	71564074	TCTGTTCAGCCCCAGAACAGCCTGCCGGACATCGTCATCTGGATGCTGCAG	C>T	P>L	missense	DYSF
rs543267101	6	-	44300612	CTCACGAGTGGTGGCCCAAGGCACCGGAAGCACTACTGACCTGGAAGCTGC	G>A	G>R	missense	AARS2
rs752783461	7	+	66082926	GGGAAGCTGCACACGGGACGGAGCCGGAATGACCAGGTGCTTTAGCCCCTC	G>A	R>Q	missense	ASL
rs797045707	9	-	13221493	TATGAGCTTTGTTTGTAGGTTCACTGGCAACACATGGAAACGATTGAATTG	G>A	W>*	stop-gained	MPDZ
rs1064796738	10	+	92606655	ATCTACTAAACAGATTGATGTTTACCGAAGTGTTGTTTGTCCAATTCTGGA	C>T	R>*	stop-gained	KIF11
rs878853002	17	-	44255272	GCTGCGTCGGGTCATCGGGGACTTCGGGGTCCCCATCTCCATCCTGATCAT	G>A	G>R	missense	SLC4A1
rs863225232	8	+	93782402	TGTATTATTTTGCTGCAGCTTTGTCCAGACACAGAGACAAGGCTAAATGCT	C>T	P>L	missense	TMEM67
rs397516464	1	-	201364365	GCCTCTTCTCCTTAGGAGAGACGTCGGGCAGAGCGGGCCGAGCAGCAGCGC	G>A	R>Q	missense	TNNT2
rs780420901	17	-	8073215	CTGGAGACCTTCATGGACACGTTGCCGGATGTGAAGACCACGTGCATCACG	C>T	P>L	missense	ALOX12B
rs767664526	3	-	49841890	GCGCCCTGAGGTGGAGGAGATGATCCGAGACATGGGTGTGGGACAGTCAGC	C>T	R>*	stop-gained	TRAIP
rs121908959	2	+	71674242	CAAGACTGAGAGCAAAATCCCAGCACGAGTGGTGTTCCAGATCTGGGACAA	C>T	R>*	stop-gained	DYSF
rs118204096	11	+	119091432	CCACAGCGGGGAAACCTCAACACCCGGCTTCGGAAGCTGGACGAGCAGCAG	G>A	R>Q	missense	HMBS
rs104895462	16	+	50710911	TCTCTTTGTCTTCCCATTCAGCTGCCGGCAGCTGCAGTGCATGGCCAAACC	C>T	R>W	missense	NOD2
rs121909087	9	-	91757380	CATCCGGAAGACAGAATATGGTTCACGACTGCGAATCCAGGACCTGGACAC	C>T	R>*	stop-gained	ROR2
rs121912880	12	-	47986353	AGAGCCTGGTGGCGTTGGGCCCATCGGTCCCCCTGGAGAAAGAGTTAAGTG	G>A	G>S	missense	COL2A1
rs727503567	2	-	178574811	ATGCGGCAGACTGACAGTACTACCTGGGTTGAGTTAGCAACCACCGTTATA	G>A	W>*	stop-gained	TTN
rs104894689	19	+	46756214	CCGCTGGCCACGGCCCACGCGCGCTGGAAGGCTGAGCGCGAGGGACGCGCT	G>A	W>*	stop-gained	FKRP
rs786203485	5	+	132579363	GAGCTCTAAGTGTGCAGAAATTGACCGAGAAATGATCAGTTCTCTTGGGGT	C>T	R>*	stop-gained	RAD50
rs121434450	8	-	22115744	TTCCTAGATGGACTGGGCTGTGTTCCAAGCAGTGAAGGTGGCCGTGGGGAC	C>T	Q>*	stop-gained	HR
rs777509481	2	+	98370042	CCACCTCAAGGTAAAGACCTCAGACCGAGATCTCAATCGCGCTGAAAATGG	C>T	R>*	stop-gained	CNGA3
rs34682185	10	+	43106382	CGCCCTCTGCATCCTGCAGGACACCGTGGTGGCCACGCTGCGTGTCTTCGA	G>A	V>M	missense	RET
rs113371321	18	-	23534477	ATGAAAGGCAGCCGCGTGGAGCGCGCGGAAGAGGCACTTGCCCACATGGGC	C>T	A>V	missense	NPC1
rs119470016	5	+	150374288	TGGGAAGGCAGGGGCTGTAGCCTCCCAGACCAAGGCAGGGAAGCCAGAGGA	C>T	Q>*	stop-gained	TCOF1
rs864309667	11	+	65536319	GGAGTCTGTGTCGGAGGACCCGACCCAGCTGGAGGAAGTGGGTGAGTGGCT	C>T	Q>*	stop-gained	SCYL1
rs766742117	17	+	7224010	TGTGCTCCGAGATCTTCGCATCTTCCGGATCTTTGAGGGGACAAATGACAT	C>T	R>W	missense	ACADVL
rs397514574	2	-	96287959	TGCTTCTTTGCTTAGTCGGCTGGCCGGTTGATGCGAGCGATATTTGAAATT	G>A	R>Q	missense	SNRNP200
rs780839834	10	-	78004844	TGGGATCGGTGATGTCACACCTGGCCAAGGACTGCTGAAGGCCAAGTATGA	C>T	Q>*	stop-gained	POLR3A
rs113422242	15	-	48510065	GTGTAATGCGGGCTTTCATGTTACACGAGATGGGAAGAACTGTGAAGGTAA	C>T	R>*	stop-gained	FBN1
rs762739726	2	+	218889989	TTCTGGGTCTTTAACCACAGGTTTCCGAGAGAGCGCTTTTGCCTACGCCAT	C>T	R>*	stop-gained	WNT10A
rs879254802	19	+	11111585	GAACCTGGAGGGTGGCTACAAGTGCCAGTGTGAGGAAGGCTTCCAGCTGGA	C>T	Q>*	stop-gained	LDLR
rs121964963	21	-	43066260	AAGCCCGGGGACACGATTATCGAGCCGACATCCGGGAACACCGGTGGGTGC	C>T	P>L	missense	CBS
rs863225060	3	+	179199136	CAACCCTTTTTAAAAGTAATTGAACCAGTAGGCAACCGTGAAGAAAAGATC	C>T	P>L	missense	PIK3CA
rs776005417	6	+	109738415	ATTAAAAGTACTGTGCATCGTGACTGGCTTTTGTATATTATTCATGGGTTC	G>A	W>*	stop-gained	FIG4
rs62636275	1	+	197435170	AGGGTGTCTAAGTACAATAGAAATCGGAGGCATTTATCTCTCTTACTTTGA	G>A	G>R	missense	CRB1
rs794728395	7	-	150948944	TACTGTGACCTACACAAGATCCATCGGGACGACCTGCTGGAGGTGCTGGAC	G>A	R>Q	missense	KCNH2
rs113994069	3	+	184140590	ACCACCCAGAGCTGCACTCATTCCCGGCACAACATCTACCGAGGGCCTGAG	G>A	R>Q	missense	EIF2B5
rs116840809	3	+	197954142	TGCTAAGGCCATTGGACACAGAATCCGAGTGGTGAGTATGGTTTTTAGCAA	C>T	R>*	stop-gained	RPL35A
rs886039915	12	-	6591713	AAGAACCTTAAGGAGGGTGGGCATCGTGTACTCATCTTTTCCCAGGTATCA	G>A	R>H	missense	CHD4
rs727504867	1	-	215650687	CACGTTCCATGTGATCTCTTCTACCCAAGCAGTGGTCAACATCAGTGCCCC	C>T	Q>*	stop-gained	USH2A
rs397515543	11	-	68781784	CTACGCCAAATCTCTACTACACGGCCGATGTTACGACAGGTACCGTCCTTA	C>T	R>*	stop-gained	CPT1A
rs754081635_1	14	-	95113166	TCATCTAGCTCCTAAATGCAGAACCCGAGAGTTGCCTGATGGTACATTTTA	C>T	R>*	stop-gained	DICER1
rs140342925	1	-	45332445	GGCAACGTAGCACGGGTGCTGTGCCGTGTCCGAGCCATTGGTGCTGATCCC	G>A	R>H	missense	MUTYH
rs80338696	15	-	42730632	TGTTGTTCCCTTGCTGGAATATTACCGGGACATCTTCACTCTCCTGCTGCG	C>T	R>W	missense	CDAN1
rs121434432	16	-	1449282	ATACGCCCTGATGGGAGCTGCTGCCCAGCTGGGTATGTCCCAGCTCTTGCC	C>T	Q>*	stop-gained	CLCN7
rs138877187_2	2	-	166045081	TTTTCGCTTCTCCATTGAAGGGAACCGATTGACATATGAAAAGAGGTACTC	C>T	R>*	stop-gained	SCN1A
rs145798311	16	-	88842769	CTCCAGAGAGACCCCGAATTTGGACCGGATGGCTGCAGAAGGGCTGCTTTT	C>T	R>W	missense	GALNS
rs72646831	2	-	178597751	TGTTGTCCATGCTGGAGGGGTGATCCGAATCATTGCCTATGTGTCTGGAAA	C>T	R>*	stop-gained	TTN
rs397517787	2	-	178533666	ATTTGAGTCAGACAAGGGTCTTTACCAATTAACAATCAACAGTGTCACTAC	C>T	Q>*	stop-gained	TTN
rs1064795806	X	-	53234893	GCTGCCTGATGGGCAGTCCAAGCTCCAGGCCCTGCATGCCCAGTATTGCCA	C>T	Q>*	stop-gained	IQSEC2
rs150832314	3	-	58531723	CATGCACGCTTTTATTGTGCCAATCCGGAGTCTTCAGGACCACACCCCACT	C>T	R>W	missense	ACOX2
rs387906933_1	22	+	50698797	AGTGCAGATGAGGCAGCATGACACACGGCCTGGTGAGTGACCCCACGGCTC	C>T	R>W	missense	SHANK3
rs786203821	16	-	23635606	AAATAAAGCTATAAGTAAAAGTGGCCAACTGCCCACAAGTTCTAATTTAGA	C>T	Q>*	stop-gained	PALB2
rs137852753	2	+	202518831	TTTAAAACACTTGCAGCTGATTGGCCGAGGTCGATATGGAGCAGTATATAA	C>T	R>*	stop-gained	BMPR2
rs869320626	1	-	19220834	CTCCTGTGTAGTTGGACTACCTTCTGGAGCAATTCTTTCCCTTCCTAAGGC	G>A	G>R	missense	EMC1
rs118204449	16	-	88835794	CGGCACCACCCCTTTTTCCTCTACTGGGCTGTCGACGCCACGCACGCACCC	G>A	W>*	stop-gained	GALNS
rs727503931_1	X	-	154350912	GGAGTGCTATGTCACAGAAATTGACCAAGGTGAGGCCCTGTCCCTGCCCGG	C>T	Q>*	stop-gained	FLNA
rs267606984_1	9	-	95479122	CGCCCATGCCCTGCAGACCATGTTCCAGTTAATGACTCCCAAGCAAATGTA	C>T	Q>*	stop-gained	PTCH1
rs767004225	10	+	71734271	ATCACAGTCCAGGGCCTGGTGGACCGTGAGAAGGGCGACTTCTATACCTTG	G>A	R>H	missense	CDH23
rs886039323	1	+	181651440	CAACCTAGTCCTGGGAGTGCTTTCCGGGTGAGCCAGATGTTTCTCTCTTCT	G>A	G>R	missense	CACNA1E
rs747900131	5	-	13913847	TTTTGGAAAATTCGAAACTTTTCACCGACGCCTTGCCAAGATAATAGACAT	C>T	R>*	stop-gained	DNAH5
rs121913305	13	+	48453032	TGATCTTATTAAACAATCAAAGGACCGAGAAGGACCAACTGATCACCTTGA	C>T	R>*	stop-gained	RB1
rs1060502306	X	-	120441861	ATTGCAAATAACAATCTCAGCTACTGGGATGCCCCCCTGGGAAGTTCTTAT	G>A	W>*	stop-gained	LAMP2
rs1260821931	2	-	178535729	GGCAAACCAGATCCTGTGATCACCTGGCAGAAAGGACAAGATCTCATTGAC	G>A	W>*	stop-gained	TTN
rs148620369	6	+	5545194	CCTAATCACAGCTGGTGCTCAAGACCGAATCGGCTGGGCTTTTGGCCTAGG	C>T	R>*	stop-gained	FARS2
rs121909152	6	+	136869905	TTGTTTTTAGAATTTGCTGGTGACCGGGGCGGTTGACTGTAGTTTGAGAGG	G>A	G>R	missense	PEX7
rs139318843	3	-	48568101	AGGAGATGTTGGCTTCATGGGTCCCCGGGGCCTCAAGGTAGGAAAGAAACA	C>T	R>W	missense	COL7A1
rs118204003	10	-	80274535	GTGCATAAGAACTTCGACCTCCGGCCGGGCGTCATTGTCAGGTAAAGTGCC	C>T	P>L	missense	MAT1A
rs539819851	2	-	151562637	GGAAGAACCCAATGTTATACGCGTCCGAAACGCCCAGGAGATCTTGAGTGA	C>T	R>*	stop-gained	NEB
rs55868108	2	+	232526603	AGAGAAGGGCTACAACAAGGAGCTCCGGCCCGTGGCACACAAAGAGGAGAG	C>T	R>W	missense	CHRND
rs72653749	16	-	16157722	GTTCCGGGACTTTGGGCTAAGATACCGACCTGAGCTCCCGCTGGCTGTGCA	C>T	R>*	stop-gained	ABCC6
rs752334462	19	+	12893530	GTCTGTGGCCTATGGGCTCCTGGCCCGAGAGCTGGAGCGGGTGGACAGTGG	C>T	R>*	stop-gained	GCDH
rs387907287	12	+	57567515	GCAGACATGAATGAACACAGCTCTCGGAGCCACAGCATCTTCCTCATCAAC	G>A	R>Q	missense	KIF5A
rs72653743	16	-	16163072	CACAGTGGTCCGGGCATTCCGAACCCAGGCCCCCTTTGTGGCTCAGAACAA	C>T	Q>*	stop-gained	ABCC6
rs121907957	15	-	72353129	GAGGACTTTCCCCGCTTTCCTCACCGGGGCTTGCTGTTGGATACATCTCGC	G>A	R>Q	missense	HEXA
rs879253848	6	-	49435605	TGTTTAGACTCCTCGTGAAGTGGCCCAGCAGGCTGTGGATGCGGATGTGCA	C>T	Q>*	stop-gained	MUT
rs45517371	16	+	2086359	GAGGACGGCCAGTTCACCTACTGCTGGCACGATGACATCATGCAAGGTACG	G>A	W>*	stop-gained	TSC2
rs367543006	7	+	66082934	GCACACGGGACGGAGCCGGAATGACCAGGTGCTTTAGCCCCTCCACCCCCT	C>T	Q>*	stop-gained	ASL
rs397515750	X	+	154420948	GACGGACTTCATTCAAGAGGAATTCCAGCATCTGAAGACTCAGGCAGAGCA	C>T	Q>*	stop-gained	TAZ
rs864309698	22	+	25229484	CCTCTATGAAAACCCCAACTTCACCGGGAAGAAGATGGAAATCATAGATGA	G>A	G>R	missense	CRYBB2
rs371179032	6	+	73479844	GTTAAAGAAACGACAAGAGGACCTCGGTAAGGACAAAATGTCAGTGCTCAG	G>A	R>Q	missense	MTO1
rs1064793668	2	-	178567728	AAACGTGATTTGCCTGATGGTCGTTGGATGAAAGCTAGCTTTACAAATGTC	G>A	W>*	stop-gained	TTN
rs1057519075	X	+	65739816	CCATGCTGAGAACATGCGACTGGGCCGAGACAAATACAAGACCCTGCGCCA	C>T	R>*	stop-gained	MSN
rs876658556	9	-	21974784	AGCAGCATGGAGCCTTCGGCTGACTGGCTGGCCACGGCCGCGGCCCGGGGT	G>A	W>*	stop-gained	CDKN2A
rs200088377	3	-	57106133	ATAGCCTGTGACCTGTTGTTACAGCCGGACAATCTAGCTTGTAAACCCTGT	C>T	P>L	missense	IL17RD
rs104894688	19	-	48750456	GTGTAAAGAAAACATCGACACCTCCCAGGGCGATGTGACGTTTGCTGGCGA	C>T	Q>*	stop-gained	FUT1
rs1131691416	7	-	44145194	ATCGAGTCGGAGGAGGGCAGTGGCCGGGGCGCGGCCCTGGTCTCGGCGGTG	G>A	R>Q	missense	GCK
rs768514713	11	-	66863785	CAGGGCCCTTGCGGAGTTCCGCGTCCGAGGTGTGAAGGTGAGAGGCTGCAG	C>T	R>*	stop-gained	PC
rs373044722	6	+	131872926	TCTTTGCTGTTTGCAATTTCAGTGCCGGGAACCAAACCAGCACTTCAAACC	C>T	R>W	missense	ENPP1
rs137852668	11	+	68906103	GGAGAACATCTCTCTGAAAGAGCTCCAGAGCCGAGGCGTGTGTTTGCTGAA	C>T	Q>*	stop-gained	IGHMBP2
rs1392638187	10	+	117267710	AAAAACATTTATGGACTCATAGCTCCGAACTTTGGAGTTGGTTTTGCAATT	C>T	P>L	missense	SLC18A2
rs796053216	12	+	51790401	GTTTTCTTCTTCCCTCCTTTACTTCGGAGGTCAGGACATCTTCATGACCGA	G>A	G>R	missense	SCN8A
rs387906780	5	+	251439	CGGAGCAGAGGCACGGAAGGAGTCACGGGGCGCGCATGCCAGGGAAGACTA	C>T	R>W	missense	SDHA
rs5030850_1	12	-	102852876	GGATTTCTTGGGTGGCCTGGCCTTCCGAGTCTTCCACTGCACACAGTACAT	C>T	R>*	stop-gained	PAH
rs760870713	X	+	22212958	TTCTTTTGGGGAACAGAATATCCTCGGTGAGTAAATGAGTACAGAAACCAG	G>A	R>Q	missense	PHEX
rs150800017_1	11	+	118489816	GCAGCTGCTGGAGTGTAATAAGTGCCGAAACAGCTATCACCCTGAGTGCCT	C>T	R>*	stop-gained	KMT2A
rs398123061	6	-	98875673	GATAGGAGCCAAGTGTAAAAAACTCCGGACCCTGGATCTGTGGAGATGTAA	C>T	R>W	missense	FBXL4
rs756928158	X	+	71223978	CCTAGTTTCCACCCCAGCTCTCCTCGTGGCCATGCACGTGGCTCACCAGCA	G>A	V>M	missense	GJB1
rs121964879	2	+	70936045	CCGAGAACACATGCAGGCGGTCACCCGAAACTACATCACCCACCCCCGTGT	C>T	R>*	stop-gained	ATP6V1B1
rs201502095_1	2	+	44312607	TCAGATTGGTGGACCAGACAGTTCACGGCTGACTTCGCGTTTGGGGAATCA	C>T	R>W	missense	SLC3A1
rs9332967	2	-	31526224	ATGTTTGAGGACTACCCCAAATCTCGGAAAGCCCTTATTCCATTCATCTTT	G>A	R>Q	missense	SRD5A2
rs115352435_1	16	+	46922414	AGAGGAGTCCTTTGAGCAATTCAGCCGAGTGAGTCCACTGTGATGCGTCTG	C>T	R>*	stop-gained	GPT2
rs387907118	16	+	89146003	GCGGGTCACTGCTGTGGTGACCCTCCGAGAAGGACACTCACTGTCCCACAG	C>T	R>*	stop-gained	ACSF3
rs1471414348	2	-	178612851	CATGGAAGGACAGGAATACTCATTCCGAGTTAGAGCTGTGAATAAGGCTGG	C>T	R>*	stop-gained	TTN
rs797045090	1	-	152312743	AAGACATGGATCCCGCCACCAGCTCCAGTCAGCAGACAGCTCCAGACACTC	C>T	Q>*	stop-gained	FLG
rs397507941_0	13	+	32362573	GATCCAAAGCTTATTTCTAGAATTTGGGTTTATAATCACTATAGATGGATC	G>A	W>*	stop-gained	BRCA2
rs398123675	1	-	100214885	TGACCTTACTGAACTGGTTAAGCTCCGAGAAGAATTAAAACCCATTGCATT	C>T	R>*	stop-gained	DBT
rs104894878	X	-	43949840	GGGCATGCGACTCACTGCCACCTACCGGTACATCCTCTCCTGTCACTGCGA	C>T	R>W	missense	NDP
rs794728196	15	-	48495129	GTGGGGAAGCCCGTGCACCCTATGCCAAGTTGGTAAGAGAAACCCATGCTG	C>T	Q>*	stop-gained	FBN1
rs61750130	1	-	94031110	TCTATTCTCCCACAGATCGTGCTCCCGGCTACCTTTGTGTTTTTGGCTCTG	C>T	P>L	missense	ABCA4
rs1135401799	12	-	13608647	TGCCAACTTAGCTGCCTTCATGATCCAAGAGGAATATGTGGACCAGGTTTC	C>T	Q>*	stop-gained	GRIN2B
rs387907057	14	-	67772109	CCCAGCGACACCCCCTGCCAGGCACCAGTGGGTACCGGATGAGACTGAGAG	C>T	Q>*	stop-gained	ZFYVE26
rs267606818	5	-	180619743	GAGAGTGCTCGGCTACGGCGCCTTCGGGAAGGTGGTGGAAGCCTCCGCTTT	G>A	G>R	missense	FLT4
rs1195594601	2	-	240758372	TTCTATGACCGCTTCCCCTGGTTCCGGCTGGTGGGCAGGTGGGCGCCTCCT	G>A	R>Q	missense	KIF1A
rs137853285	13	-	51958538	CACTGTCCTTGTCTTTCAGCTCCTCGGTGGGTGGTACTTCTACGTTCAGGC	G>A	G>S	missense	ATP7B
rs119456964	3	-	132684784	GGATTGTGTTCACAGAACAGCTGACCAGTTTCTGAAGCGTTCCTTAGAAAT	C>T	Q>*	stop-gained	NPHP3
rs137852885	16	+	1361954	CTGGAACGCCTACAGTGGGATCCTCGGGTGAGTGGGGCCGGGGCAGGGATC	G>A	G>S	missense	GNPTG
rs386833821	14	-	22779929	CGTTGCAGGCATTGTTAGACTTGGCCAGGGTAAGAAATAATATTAGTAGCA	C>T	Q>*	stop-gained	SLC7A7
rs769345284	2	-	151537898	TGATCGTCCAGAGCATTTCCACCACCGAGCAGTCACTGACACAGTCAGTGA	C>T	R>*	stop-gained	NEB
rs730881876	16	-	23630430	CATCAAAAAGAGGATTCCCTTTCTTGGAGTAATAGTGCTTATTTATCCTTG	G>A	W>*	stop-gained	PALB2
rs587784469	18	-	55261466	ATGCTCTGGGGAAAGCACTTGCTTCGGTGAGGAAATATTGACTTTGGACTC	G>A	S>S	synonymous-codon	TCF4
rs387907119	16	+	89145312	GATGGCCAGTACTGGATCCGAGGCCGGACCTCAGTGGACATCATCAAGACT	G>A	R>Q	missense	ACSF3
rs1323958195	17	-	80210736	GGACTTCTACGTCTCACCCACCTTCCAGGACCTCCTGAACCGCACCACAGC	C>T	Q>*	stop-gained	SGSH
rs118204442	16	-	88835335	TCCTGCAGGTATGGAGACGCCGTCCGGGAGATTGATGACAGCATTGGGAAG	G>A	R>Q	missense	GALNS
rs121909391	20	-	3228260	CATCATGATCGCCATGATCCCCATCCGGTACAGGCGGGTGGGCAGTGGGCA	C>T	R>C	missense	SLC4A11
rs72558426	X	+	38403736	GGAATGCACCTTCAGGCAGCTACTCCAAAGGTAGGGAAACTTTTTGCCTTG	C>T	P>L	missense	OTC
rs786205860	22	+	37057420	CAGGTCCCACCCAAGCACGTGTACCGCGTGCTGCAGTGCCAGGAGGAGGAG	G>A	R>H	missense	KCTD17
rs118204085	1	-	155293177	ATCATTGTGCTGACCACAACTGGCCGGTGAGGGGGATATTGGGAATGTCCA	G>A	R>H	missense	PKLR
rs774115247_1	2	-	237354922	TTTTCTTCCACAGGGTGGCTTTGGCCGAAGGGGACCCCCCGGAGCTAAGGT	C>T	R>*	stop-gained	COL6A3
rs1060499751	1	+	153659157	TTGCAGAGAGAGCCAGGTAGAGCTCCGGGAACAAATTGACAACCTAGCCAC	C>T	R>W	missense	SNAPIN
rs374385878	8	-	61503433	GGTATGGCAGGATGCCTCATCTTTCCGGCTGATATTCATCGTGGATGTGTG	C>T	R>W	missense	ASPH
rs121908003	12	+	120727115	ACACCAGATGTTGCTCCAGACATGCCGGGACTTTGCCGAGAAGGAGTTGTT	C>T	R>W	missense	ACADS
rs9332960	2	-	31580885	ACACGGCGCGATGCAGGTTCAGTGCCAGCAGAGCCCAGTGCTGGCAGGCAG	C>T	Q>*	stop-gained	SRD5A2
rs896545456	15	+	48229233	TTCCAGAAGTTTAGGGCCCGAGTTCGGTGGGTCAATAGGCCTGATCTTTGC	G>A	G>S	missense	SLC12A1
rs201348482	15	+	45603107	TGTGTGTTTTTGTTTCAGACAGAACCAAGTTGTATTGTTAGACACACTGGA	C>T	Q>*	stop-gained	BLOC1S6
rs750371878	6	-	104796666	TCAAATGACACAGAATGAAGACCTCCGAGAAAACATGGTATTGTATTTGTG	C>T	R>*	stop-gained	HACE1
rs121908409	5	-	14871434	ACGGCGGGGACTATGGTGAAATTCCCGGCGCTCACGCACTACTGGCCCCTG	C>T	P>L	missense	ANKH
rs201326023	2	-	26458218	GGCTCCTCTCTTCCACTTCCCAGCCGGCCCGACACGGCCTTCGTCTGGTTC	G>A	R>Q	missense	OTOF
rs61754360	11	+	89178486	ATCAATATTTATGACCTCTTTGTCTGGATGCATTATTATGTGTCAATGGAT	G>A	W>*	stop-gained	TYR
rs121907893	11	+	64593548	GCCGTGGCAGGCGTCATGATGAACACGGGCACTCTCCGTAGGTCTCTGACC	C>T	T>M	missense	SLC22A12
rs104894133	9	-	97684977	AGCATTAGAAGAAGCAAAGGAAGTCCGACAGGAAAACCGAGAAAAAATGAA	C>T	R>*	stop-gained	XPA
rs121434516	20	-	36930760	GATTGCTGGACTTTGTCATGATCTCGGTAAGCTGTACAAAGAGACAAAGTT	G>A	G>S	missense	SAMHD1
rs113994160	17	-	8123096	CAAGCCGCTTGTGGAGAAGCGGCGCCGGGACCGCATCAACCGCAGCCTGGA	C>T	R>W	missense	HES7
rs104894281	11	-	119677734	GGGAAGCCTCCCAGTGTGGTATCCTGGGAAACTCGGTTAAAAGGTGAGGCA	G>A	W>*	stop-gained	NECTIN1
rs1057518258	2	-	165992030	CTGTGACCCTAATAAAGTTAACCCTGGAAGCTCAGTTAAGGGAGACTGTGG	G>A	G>R	missense	SCN1A
rs151340624	X	+	50090846	CATGGAGATCGTAGTGGATATTTTCCGAAAGCTGGGACTGCGGCAGTGCCT	C>T	R>*	stop-gained	CLCN5
rs121908764	7	+	117627664	TCACACGTGAAGAAAGATGACATCTGGCCCTCAGGGGGCCAAATGACTGTC	G>A	W>*	stop-gained	CFTR
rs28933376	10	-	70598417	CTGTGGGGGGACTGGTTCACTGCCACGGATGCCTATGTGAAGCTCTTCTTT	C>T	T>M	missense	PRF1
rs746368198	12	+	120738557	GCAAACCCTGGACATGGGCCGCATCGGCATCGCCTCCCAGGCCCTGGGCAT	G>A	G>S	missense	ACADS
rs879255212	19	+	11129561	GGGGTCTTCCTTCTATGGAAGAACTGGCGGCTTAAGAACATCAACAGCATC	G>A	W>*	stop-gained	LDLR
rs73095427	1	+	228174786	GAAGCACCTCGCGCTATACAGGATCCGGCGGAAGGTCACGGTGGAGCCGCA	C>T	R>W	missense	IBA57
rs797044702	X	-	101401710	TTTTGGATACTACGACATTGATGCCCAGACCTTTGCTGACTGGGGAGTAGA	C>T	Q>*	stop-gained	GLA
rs121913578	1	+	236895470	AGGCTGCGGTACAAGGGCATCCGCCCGGCTCCTGGCTACCCCAGCCAGCCC	C>T	P>L	missense	MTR
rs121909640	8	-	38429898	AGTGGAGTCCTTCCTGGTCCACCCCGGTGACCTGCTGCAGCTTCGCTGTCG	G>A	G>S	missense	FGFR1
rs132630310	X	+	69616375	AGCAGCGCCGCGGGAGCGAGGGAGCCAGGGCTGCGGGTGTGGCGGGGCCCC	C>T	Q>*	stop-gained	EDA
rs63751711	3	+	37012099	TCCATCTTTGGAAATGCTGTTAGTCGGTATGTCGATAACCTATATAAAAAA	G>A	R>Q	missense	MLH1
rs61751410	1	-	94113011	TTATCTTTATTTCTGGTCTTGATCTGGTTAAGGAATGCCAACCCACTCTAC	G>A	W>*	stop-gained	ABCA4
rs74315376	1	+	168305136	TGGCTGTGAGCACTATTCGGGTCTCCGAGGACACCGGCAGGCTCCCTACCC	C>T	R>*	stop-gained	TBX19
rs587783847	X	+	150641404	CCGGAGAGTTGCAACTTTTAGGTCCCGAAATCGAATTCCAGTGAGTACTGC	C>T	R>*	stop-gained	MTM1
rs146973734	12	-	7690389	GCTAAGGATTGGAATGACAACCCCCGGAAAAATTTCGGGTTATTCCTGGAG	G>A	R>Q	missense	GDF3
rs111033808	9	+	34649503	CCGCTCCTGCGCTCTGCCACTGTCCGGAAATTCATGGTTGGCTACGAAATG	G>A	R>Q	missense	GALT
rs4780605	16	-	16203553	GCAGTGGCATGAAGGCTCCAGAGACCGAGCCCTTCCTACGGCAAGAAGGGA	C>T	T>T	synonymous-codon	ABCC6
rs150974575	2	+	219423817	CCAGACCTACTCTGCCCTCAACTTCCGAGGTGAGTGTCTGCTGGCAGGCGG	C>T	R>*	stop-gained	DES
rs80356796	11	-	68793336	GTGGGAGCGGATGTTTAATACTTCCCGGATCCCAGGAGAGGAGACAGGTGA	C>T	R>W	missense	CPT1A
rs387906723	X	+	48516082	CTAGTCCTCCGGAAGCGCCTGGCTCGGATCCTCAGTGCCTGTGTCTTGTCA	G>A	R>Q	missense	PORCN
rs587777744	4	-	99553814	AGATGAATCAAAGGCCTATGTGATTGGAGGATTAGTAGATCACAACCATCA	G>A	G>R	missense	TRMT10A
rs1064796899	18	+	23022189	GAAATTGGCTTCCTGCTCAAGACACCGATTCCGCTACATTCCACCCAACAC	C>T	R>*	stop-gained	RBBP8
rs72656330	17	-	50186913	TTCCCTCTCTGTGCAGGGTCCCCCCGGCCCTCCTGGACCTCCTGGTCCCCC	G>A	G>S	missense	COL1A1
rs144337183_0	19	+	41869748	ACAAAGAGATCTGGACAGAATCGCCGGACAGGTAAGGCCTGCGTTTGGGGT	G>A	G>R	missense	RPS19
rs730880215	15	+	67181453	AGTGGAGCTGACACGGAGACACATCGGTATGGGGTGGCTCCATTCCCCGCC	G>A	G>R	missense	SMAD3
rs121908327	17	-	78125876	CCCAGCTGCCTCCATAGGCCGCAGCCGAGGTGCCATCATCTCCCAGTACTA	C>T	R>*	stop-gained	TMC6
rs80357318	17	-	43091594	AGACTTGACTGCAAATACAAACACCCAGGATCCTTTCTTGATTGGTTCTTC	C>T	Q>*	stop-gained	BRCA1
rs61750240_1	X	-	154031020	TCAGGCCATTCCCAAGAAACGGGGCCGAAAGCCGGGGAGTGTGGTGGCAGC	C>T	R>*	stop-gained	MECP2
rs397515631	22	-	39231645	CCGCAACGTGCAGTGCCGCCCCACCCAGGTGCAGCTGCGACCTGTCCAGGT	C>T	Q>*	stop-gained	PDGFB
rs118203542	9	-	132906053	AGGAGGCTTTGACTCTCCCTTTTACCGAGACAGTCTCCCAGGTTCTCAGCG	C>T	R>*	stop-gained	TSC1
rs121434599	3	+	46897936	GGTGAGGTGGTGGCTGTGCCCTGTCCGGACTACATTTATGACTTCAATCAC	C>T	P>L	missense	PTH1R
rs193919334_0	22	-	18913492	GCTGGGCCTGCATCCTGCTGACCACCGGGTGTACTTTGGACAGCTGCTAGG	C>T	Q>*	stop-gained	PRODH
rs72656370	7	+	94406286	TCTGGATGGATTGAAGGGACAGCCCGGTGCTCCTGGTGTGAAGGTAAATAT	G>A	G>S	missense	COL1A2
rs747916314	1	-	209618044	CCTGCTGCTTCTCTCACCCAGGAGCCGAGCCCATGCAGTGGAGGGCCAGGT	C>T	R>*	stop-gained	LAMB3
rs72645357	17	-	50196163	AAATGATGGTGCTACTGGTGCTGCCGGGCCCCCTGTGAGTGTGGCCTGTAG	G>A	G>R	missense	COL1A1
rs752160950_1	16	-	89767185	TCTCTGCAAGTTTTCTTCCCAGTCACGAGATACTTTGTGCAGCTGCTTATC	C>T	R>*	stop-gained	FANCA
rs770045008	6	-	35503626	AACGTGCTGGGCTTCCGTGGCCCCCGGCGCATGACCGTCATCATTCCTGGC	G>A	R>Q	missense	TULP1
rs796065353	2	-	219213495	ACCAGCACCTTTTTGCAGGATGATCCAGACCAACTTCATTGACATGGAGAA	C>T	Q>*	stop-gained	ABCB6
rs34295337	2	-	127292756	GGTGGCTATTGCAGAGCCAGTGTGCCGACCAACCCATGTGCATGAGTACAA	C>T	R>*	stop-gained	ERCC3
rs180177198	2	+	240869327	TTCCTGGTTGGGGCCAATGGCATTTGGGGGCAGCGAGCCGTGGACATCGGG	G>A	W>*	stop-gained	AGXT
rs387907377	2	-	189565504	TATGACATTTGGCTCCCCAGTCATCGGCTGTGGCTTTATTTCGGGATGGAA	G>A	G>S	missense	SLC40A1
rs1085307896	2	+	189004072	TAACACTGGTGCTCCTGGCAGCCCTGGAGTGTCTGGACCAAAAGGTGATGC	G>A	G>R	missense	COL3A1
rs1057517365	11	+	68048883	CCACCCCTGCTGCCACCCTAGATTTGGAGCCTGGCTGCCAACCACTTGAGC	G>A	W>*	stop-gained	TCIRG1
rs387907314	2	+	112021555	GATCGCCATAGAAAGTCTTGCAGACCGAGTCTACACAAGTAAAAGTGATGT	C>T	R>*	stop-gained	MERTK
rs119473038	2	+	216447063	GTTGTCGGGCACACCAGCCATGTCCCGGCCCGCAGAGCTCTACACGCAGAT	C>T	R>W	missense	SMARCAL1
rs119103268	1	+	11992689	GCACATGAAAGTGGCTTTTTTTGGCCGGTAAGTCCTTGAGGCACCCACCCT	C>T	R>W	missense	MFN2
rs768849266	1	-	183261260	GACTTTGGGATTGTGGTGGTGCCCCGGGATGCAGCCGACACAGACCGAATC	G>A	R>Q	missense	NMNAT2
rs121908690	1	+	46267540	CACCAGCCGGCGGGTGCTCATCTCCGGAACTCCCATCCAGAATGATCTGCT	G>A	G>R	missense	RAD54L
rs587781698	11	+	108365335	TGTTTTTGTCCTTAGTGATATTGACCAGAGTTTCAACAAAGTAGCTGAACG	C>T	Q>*	stop-gained	ATM
rs121913324	19	+	1207022	CATCGACTCCACCGAGGTCATCTACCAGCCGCGCCGCAAGCGGGCCAAGCT	C>T	Q>*	stop-gained	STK11
rs397507667	13	+	32337797	GAGTACATTTGAAGTGCCTGAAAACCAGATGACTATCTTAAAGACCACTTC	C>T	Q>*	stop-gained	BRCA2
rs863224007	1	-	241502490	GGGGAACCATGTTGCTGTCACTGTCGGAGGCAGCAATGGACATTTTGAGTT	G>A	G>R	missense	FH
rs72653136	17	-	50190027	CGATGCTGGTCCCCCTGGCCCTGCCGGACCCGCTGGACCCCCTGGCCCCAT	G>A	G>R	missense	COL1A1
rs80356989	17	-	43082539	CATGCAACATAACCTGATAAAGCTCCAGCAGGAAATGGCTGAACTAGAAGC	C>T	Q>*	stop-gained	BRCA1
rs761345398	17	+	63483173	TACAACTTCGACTGGTGGTATCTTCGGTGAGAGGAGGGATAGAAAAGCCTT	G>A	R>Q	missense	ACE
rs61749414	1	-	94062611	GGAGGCTCCAGTTGGAATCTACCTCCAGCAGATGCCCTACCCCTGCTTCGT	C>T	Q>*	stop-gained	ABCA4
rs137852258_1	X	+	139561820	GTACCTTAGAGTTCCACTTGTTGACCGAGCCACATGTCTTCGATCTACAAA	C>T	R>*	stop-gained	F9
rs397515942	11	-	47339670	GGGGACCCTGCTCCCACTGTGATCTGGCAGAAGGCTATCACGCAGGTACTG	G>A	W>*	stop-gained	MYBPC3
rs267606919	19	-	35831056	GACGCAGGAGGAGGTGTCTTATTCCCGAGGTGAGTTAGGACCATGTCAGGA	C>T	R>*	stop-gained	NPHS1
rs121909739	1	-	42929242	GCCTGTGTATGCCACCATTGGCTCCGGTATCGTCAACACGGCCTTCACTGT	G>A	G>S	missense	SLC2A1
rs142761835	15	+	40410699	GATGGAGGAGATATCCCGAGCTTCCGGAGCAGTGGGGCTCAGTTACGGTGC	G>A	G>R	missense	IVD
rs1261081427	1	+	228175139	CCCTGCAGGCGTTCCTGAGGGGGTCCGAGACTTGCCTCCTGGGGTGGCCCT	C>T	R>*	stop-gained	IBA57
rs587783182	X	-	25010268	CATGAGGCTGGACTTGACCGAGGCCCGAGTCCAGGTGAGCTGCACAACAGA	C>T	R>*	stop-gained	ARX
rs376788209	10	-	104230656	CTGTGAAGTTGTGGCTTTTTCTGACCGGAAGCTAAAACCTCTCATCTACGT	C>T	R>W	missense	CFAP43
rs191312027_0	13	-	51950132	AGCCATGCCAGTCACTAAGAAACCCGGAAGCACTGTAATTGCGGGGTCTAT	G>A	G>R	missense	ATP7B
rs1057517485	7	-	92499736	AACCTTACTAGCTGGGGTAATTGCACGAGAGAGTAGAATGAATTTTATAAG	C>T	R>*	stop-gained	PEX1
rs121918312	10	+	119672373	CTCCCGCGGGGGTACATCTCCATTCCGGTGATACACGAGCAGAACGTTACC	C>T	P>L	missense	BAG3
rs752277936	10	+	97601952	CTGCACGGGGCAATGGGAAGATGCCCAGAAACTGCAGCACCGCCTCATTGA	C>T	Q>*	stop-gained	HOGA1
rs120074193	11	+	2572870	GGAGCTGATAACCACCCTGTACATCGGCTTCCTGGGCCTCATCTTCTCCTC	G>A	G>S	missense	KCNQ1
rs775935766	14	+	21324647	GCTCAAAGATGTTGCTTATGGCACCCGACCGTTGTCGTTATGTTTGGAAAC	C>T	R>*	stop-gained	RPGRIP1
rs121917757	11	-	534259	TGTGGGCAAGAGTGCGCTGACCATCCAGCTGATCCAGAACCATTTTGTGGA	C>T	Q>*	stop-gained	HRAS
rs104894053	7	-	155806475	GTGAAACTGCGGGTGACCGAGGGCTGGGACGAAGATGGCCACCACTCAGAG	G>A	W>*	stop-gained	SHH
rs387907100_1	20	+	64027138	GCAGAAGGAGATGATGGAGAAGGCGCGGGAAGCCTATAACCAGGGGGTACG	C>T	R>W	missense	PRPF6
rs371418985	22	-	28695737	GGGTATAACCGTGCTGTGGACTGCTGGAGTTTAGGAGTTATTCTTTTTATC	G>A	W>*	stop-gained	CHEK2
rs104893754	3	-	87262161	TGAATTCAGTCAAACAACAATCTGCCGATTTGAAAATCTGCAGCTCAGCTT	C>T	R>*	stop-gained	POU1F1
rs1064794206	16	-	2097227	TGTACCTCTAGATGAAGACCTGATCCAGCAGGTCCTTGCCGAGGGGGTCAG	C>T	Q>*	stop-gained	PKD1
rs587777334	3	-	49099415	TATCCACAGGGACTGGGATGACCCACGGCTCTTTACACTCACGGCCCTGCG	C>T	R>W	missense	QARS
rs886039044	10	+	119670151	ACAGGTGGCAGCGGCGGCGGCAGCCCAGCCCCCAGCCTCCCACGGACCTGA	C>T	Q>*	stop-gained	BAG3
rs200411226	11	-	47342718	CTGAAGGACGGGGTGGAGCTGACCCGGGAGGAGACCTTCAAATACCGGTTC	G>A	R>Q	missense	MYBPC3
rs61752406	1	-	94055134	GCTGCTGTCTATGGCTTACTCGCTTGGTACCTTGATCAGGTGTTTCCAGGT	G>A	W>*	stop-gained	ABCA4
rs878854664	10	+	86923631	GTTTTGAAGCTAATGTCAGAATGCTGGGCCCACAATCCAGCCTCCAGACTC	G>A	W>*	stop-gained	BMPR1A
rs137852508	X	-	71108336	TTTCTCCCCTGTCAGGACGATGCCCCGAATTCCCACCCTGAAGAACCTAGA	C>T	R>*	stop-gained	IL2RG
rs794728165	15	-	48520716	AATGCAGTGCTGCTGTGATGCCGGCCGATGCTGGTCTCCAGGGGTCACTGT	C>T	R>*	stop-gained	FBN1
rs45517337	16	+	2084540	GGCCTCGGGCGAAGACAGTCGGGGCCAGCCCGAGGGTCCCTTGCCTTCCAG	C>T	Q>*	stop-gained	TSC2
rs201105857	5	-	178222564	CTGCCACAGGCACATCCGCAAGGCCGGAGGGGTCTTTGTTGCAGATGAGAT	G>A	G>R	missense	PHYKPL
rs148529020	11	-	17460613	CTGGCAGGCACTCAGCCATGCCTTCGGGAGGCGCCTGGTCCTCAGCAGCAC	G>A	G>R	missense	ABCC8
rs141094096	19	+	13768642	ACCCGGCCCTACAACCAGGGAGCCCGGCTGACGGCCTTTGAGCTGGTCTAT	G>A	R>Q	missense	MRI1
rs1800028_1	19	+	48703560	CACCTTTGTAGGGGTCCATGTTCGCCGAGGGGACTATGTCCATGTCATGCC	C>T	R>*	stop-gained	FUT2
rs1057520791	3	+	122284611	GCTCACGCTTTCAAGGTGGCTGCCCGGGCCACGCTGCGCCGCAGCAACGTC	G>A	R>Q	missense	CASR
rs773860345	15	+	92985669	GGAGGGATTTACTGATGCAGAGATCCGAAGGTTGGTGGAGGCTCTGTTCTC	C>T	R>*	stop-gained	CHD2
rs72552255	13	-	51946414	CGGTTTGCTTTCCAGACGTCCATCACGGTGCTGTGCATTGCCTGCCCCTGC	C>T	T>M	missense	ATP7B
rs960468382	1	+	25813962	CTCAACGAGAGCTTCATCAGCACCTGGTCCCTGGTGAAGGAGCTGGAGGAA	G>A	W>*	stop-gained	SELENON
rs864622215	X	+	71224351	GCCGAGGTGGTGTACCTCATCATCCGGGCCTGTGCCCGCCGAGCCCAGCGC	G>A	R>Q	missense	GJB1
rs797044994	15	-	84643667	CACATCTTGGGATGGAACACGGAGCCAAGATGGAACACGGAGCCAAGTAGA	C>T	Q>*	stop-gained	WDR73
rs544349961	3	-	183041720	AGCAGGAGAGAAGATTCCTTTGAGCCAGGAAGAAATAACTCTGCAGGGCCA	C>T	Q>*	stop-gained	MCCC1
rs1057520166	20	+	48995830	GGATAAAAGACAGATGGCCAGCTTCCAAGAATCGGTTGGTGAGACCAGCTC	C>T	Q>*	stop-gained	ARFGEF2
rs1057517945	10	+	119669938	AGGCCACCCTGTGTACCCCCAGCTCCGACCAGGCTACATTCCCATTCCTGT	C>T	R>*	stop-gained	BAG3
rs104894591_1	17	+	42543882	GCTGGGCAGCTGGCTAGAGCAGGCCCGAGCAGCGGCAGTCAGTGAGGCCGA	C>T	R>*	stop-gained	NAGLU
rs1251778848	12	-	49039277	GCCAGGGTCCTTCCCTAGCGATGACCGACTCTCCCGGCCACCTCCACCAGC	C>T	R>*	stop-gained	KMT2D
rs869312183	9	-	32541986	TGAGAGTGATACCTTTTCAGACAGCCGATCATCAGACAGAGAGACAAAACA	C>T	R>*	stop-gained	TOPORS
rs121907972	15	-	72353130	TGAGGACTTTCCCCGCTTTCCTCACCGGGGCTTGCTGTTGGATACATCTCG	C>T	R>W	missense	HEXA
rs63751428_1	3	+	36996686	GGGAGGCCTGAAGTTGATTCAGATCCAAGACAATGGCACCGGGATCAGGGT	C>T	Q>*	stop-gained	MLH1
rs80356503	3	+	58138491	CACATATGTGATCTATGTGCGCTTCGGTGGTGTTGATATTCCTAACAGCCC	G>A	G>S	missense	FLNB
rs886039553	11	-	64809689	CTACTTCAAGGATCGGGCCCACATCCAGTCCCTCTTCAGCTTCATCACAGG	C>T	Q>*	stop-gained	MEN1
rs587779437	2	+	188999488	TTTTCAGGGTGCTGCTGGTCCTCCTGGGCCACCTGGTGCTGCTGGTACTCC	G>A	G>R	missense	COL3A1
rs864321715	16	+	89933512	AGCCATTCTGGTGGACCTGGAACCCGGAACCATGGACAGTGTCCGCTCAGG	G>A	G>R	missense	TUBB3
rs61816761_1	1	-	152313385	ACAAGGATCGCACCACGAGCAGGCACGAGACAGCTCCAGGCATTCAGCGTC	C>T	R>*	stop-gained	FLG
rs80356864_1	17	-	43106508	ATTTTGCATGCTGAAACTTCTCAACCAGAAGAAAGGGCCTTCACAGTGTCC	C>T	Q>*	stop-gained	BRCA1
rs267606855	4	+	42893495	AGAAGGTGATGAGAATGAGAATGACCAGGATAGCTTGCTGGTGTTAGCAAG	C>T	Q>*	stop-gained	GRXCR1
rs886040159	17	-	43091852	TGAGGATGAAGAGCTTCCCTGCTTCCAACACTTGTTATTTGGTAAAGTAAA	C>T	Q>*	stop-gained	BRCA1
rs1057517688	1	+	39965333	TATTGCCTCTTTGAAACAATGGTCACGGTGAGTGTGGGTACCTCCCTTGGG	C>T	T>M	missense	MFSD2A
rs121434294	1	-	11800251	CGCAGTGGACCTGGTGAAGCACATCCGAAGTGAGTTTGGTGACTACTTTGA	C>T	R>*	stop-gained	MTHFR
rs794726742_0	2	-	166041433	TCCAGGCAGAAATGCCCACCCTGTTGGTATAAATTTTCCAACATATTCTTA	G>A	W>*	stop-gained	SCN1A
rs28933972	14	+	36662968	CGGGAGGCCGCTGCCCAACGCCATCCGGCTTCGCATCGTGGAACTGGCCCA	C>T	R>W	missense	PAX9
rs690016548	5	-	150056331	AGTGCTTTCCCTCAGTGCATCCACCGGGACGTGGCAGCGCGTAACGTGCTG	G>A	R>Q	missense	CSF1R
rs104893732	3	+	190402362	GTGAGCACAAAATGCCGAGGCCTCTGGTGGGAATGCGTCACAAATGCTTTT	G>A	W>*	stop-gained	CLDN16
rs121434430	10	-	17041160	GGCATCTTAGAGAGTATAGGGTATCCGAATCCTTATTCTGAAAATCAGCAT	C>T	P>L	missense	CUBN
rs387907260	7	+	66633410	CTACATCCCCACGGACTCCGAGGGCCGGTACTTCATCGACCGAGATGGCAC	C>T	R>W	missense	KCTD7
rs886039419	11	-	64805186	CCCCCTCGTCCAGGGCACCCAGAGCCAAGGTTCCGCCCTCCAGGACCCTGA	C>T	Q>*	stop-gained	MEN1
rs796052641	20	-	63438644	AAGCACTTTGAGAAGAGGCGGAACCCGGCAGCAGGCCTGATCCAGGTGAGT	C>T	P>L	missense	KCNQ2
rs397514484	12	-	114676361	ACAAGCAGCTTTCAACTGCTTCGCCCAGGCTTCTTCTCCAGCCGCCTCCAC	C>T	Q>*	stop-gained	TBX3
rs771578775	1	+	226982996	ATCCATTGGGCAGGTGCACTTGGCCCGAATGAAGGGCGGCCGCGAGGTGGC	C>T	R>*	stop-gained	COQ8A
rs1114167283	X	+	48511426	GTGCTACCTCGTGCTGTTCCTCTGCCGACATTCCTCCCATCGAGGCGTCTT	C>T	R>*	stop-gained	PORCN
rs104893902	5	-	173232888	CCGCCGCCGCCTGCCCGCAGGATCGCGGTGCCAGTGCTGGTGCGCGATGGC	C>T	A>V	missense	NKX2-5
rs964335184	9	-	133518975	CAAGAGGTCAACATTTGTGATGTTCGGCGTCCTGACCATTGCTGTGCGGAT	G>A	G>S	missense	MYMK
rs139842473_1	16	-	28477620	GCCCTCCCAGACCAGTGATGAGCACCGGGAGTTTGCAATGGCGGCCACCTG	C>T	R>W	missense	CLN3
rs772837341	X	-	100408005	CTCGTGGTGGAAAAGAGCCTGGACCGCGAGACGCAGTCGCACTACAGCTTC	G>A	R>H	missense	PCDH19
rs61751281	1	-	68446837	AGGCAGGATCCCCCTCTGGCTCACCGGCAGTCTCCTTCGATGTGGGCCAGG	G>A	G>S	missense	RPE65
rs121913140_0	19	-	7119563	GGCAGGTCCTTTGGCGTGGTCCTTTGGGAAATCACCAGCTTGGCAGAACAG	G>A	W>*	stop-gained	INSR
rs121918668	1	+	115033507	AACCATCAACACCACCATCTGTGCTGGATATTGTATGACACGGGTATGTAG	G>A	G>R	missense	TSHB
rs876659480	7	-	5982843	GATGCTGCAGCAGCACACCGTGCTCCAGGGGCAGAGGCTCATAGCGTGAGT	C>T	Q>*	stop-gained	PMS2
rs779326570	12	-	48968025	ATGGACTTTGGAGAGAAGTTCTCTCGGGATTTCTTGGATTCCAGGGAAGCT	G>A	R>Q	missense	WNT10B
rs80358809	13	+	32326563	GCTGAGGTGGATCCTGATATGTCTTGGTCAAGTTCTTTAGCTACACCACCC	G>A	W>*	stop-gained	BRCA2
rs863223434	21	-	43058912	CTGTCAGCCCCGCTGACCGTGCTCCCGACCATCACCTGTGGGCACACCATC	C>T	P>L	missense	CBS
rs121434229	1	-	209801280	CAGATTCCCTGGAAACATGCCACCCGGCATAGCCCTCAACAAGAAGAGGAA	G>A	R>Q	missense	IRF6
rs200440467_1	14	+	31072968	GGAAGTTTTAGATGAGTATTTCAGCCGAGTGGTAAGTCTAATGGCTAAAAA	C>T	R>*	stop-gained	AP4S1
rs796053366	9	+	127673250	CCAAGGCACCGTAGACAAACTCTGCCGAGTGGAGCAGGTAGGACTCTCCTT	C>T	R>*	stop-gained	STXBP1
rs80315385	12	+	2504932	ATTTTTTGTACTTAACTTGGTTCTCGGTGTGCTTAGCGGGTAAGCAGGACC	G>A	G>S	missense	CACNA1C
rs104886240	X	+	108666576	TCAAGATGGTATTCCTGGACCAGCTGGACAGAAGGGTGAACCAGGTGCTGT	G>A	G>R	missense	COL4A5
rs797046139	17	-	41758753	GCTGGTGAAGGCCCACCAGGATGCCCAGCGCCACGTAGCTGCAGGCACACA	C>T	Q>*	stop-gained	JUP
rs886041328	X	-	20161669	AAATTCTCACTCAGTGGTGGTTACTGGAATTCTGTTTCAGACACAGCAAAG	G>A	W>*	stop-gained	RPS6KA3
rs587783227	1	-	197128635	TAAAGAAATCCTTTTGGCTTTTTCACGAGATTTCCTAAGTGGTGAAGGTGA	C>T	R>*	stop-gained	ASPM
rs757700700	17	+	80105872	GGAGCCCTTCGGGGTGATCGTGCGCCGGCAGCTGGACGGCCGCGTGCTGTG	C>T	R>W	missense	GAA
rs1060503015	22	+	23791780	GGTGGGAAACTACCTCCGTATGTTCCGAGGTTCTCTGTACAAGAGATACCC	C>T	R>*	stop-gained	SMARCB1
rs267607177	19	+	36083099	GGTCGTGTACGTGGAGAATGACATCCAGCACCTGCAGGACATGTCACACTT	C>T	Q>*	stop-gained	WDR62
rs777586604	15	-	43239232	TGTCTGGAATGAGTGCTGGATGGCCCGGAAGGATCTGCCCCCTGCATATGG	C>T	R>W	missense	TGM5
rs886039562	3	-	48595102	CGCCGGGATCCTGGCAGAGGCGCCCCGAGTGCGAGCCCAGCACAGGGAGAG	C>T	R>*	stop-gained	COL7A1
rs863225309	5	+	112819329	GGAAGCTCATGAACCAGGCATGGACCAGGACAAAAATCCAAGTATGTTCTC	C>T	Q>*	stop-gained	APC
rs372691318_1	2	-	206130127	GGGAGCAGATGGAGGTTGTATCACACGACAGGATTTGCCAAAGGATTGTTT	C>T	R>*	stop-gained	NDUFS1
rs61754011	12	-	6057930	GGCGGAGCCCCGGGTGGAGGACTTCGGGAACGCCTGGAAGCTGCACGGGGA	G>A	G>R	missense	VWF
rs606231422	2	+	203870684	ATCTCCAGGCAAAGCCACTGAGGTCCGGGTGACAGTGCTTCGGCAGGCTGA	C>T	R>W	missense	CTLA4
rs606231455	1	-	1535370	CTACCACAATGGCCACCCCAGCCCGCGGCACCTGTGAGCCGCACGGGGACT	C>T	R>W	missense	TMEM240
rs74315489	22	+	25231617	CTGGCCCTGCAGGTGGGTTGGCTACCAGTACCCCGGCTACCGTGGGCTGCA	C>T	Q>*	stop-gained	CRYBB2
rs932525260	12	+	120738860	ATGGCCCTGGCCCTGGAGAGTGCCCGGCTGCTGACCTGGCGCGCTGCCATG	G>A	R>Q	missense	ACADS
rs398123832	X	-	31178721	CAAAAGGTATTTTGCGAAGCATCCCCGAATGGGCTACCTGCCAGTGCAGAC	C>T	R>*	stop-gained	DMD
rs863224146	X	+	19358926	TTTCCCTCCCCATAGTTACCGTACACGAGAAGAAATTCAGGAAGTAAGAAG	C>T	R>*	stop-gained	PDHA1
rs121908652	1	-	22129682	CATTGAGGAGTGCCAGTACCAGTTCCGGAACCGGCGCTGGAACTGCTCCAC	C>T	R>W	missense	WNT4
rs397515905_1	11	-	47342719	GCTGAAGGACGGGGTGGAGCTGACCCGGGAGGAGACCTTCAAATACCGGTT	C>T	R>W	missense	MYBPC3
rs587777653	11	-	74168485	AAAGCCTCCCACTTGTGTACTTGTCCGAGTGAGATGGTGGGGAGAAACATC	C>T	R>*	stop-gained	C2CD3
rs386834182	8	+	93786253	AACTCTGGAAAGTGGCTTCTAACTCGGCGCATTTTCTTAGTGGATGCAGTA	G>A	R>Q	missense	TMEM67
rs1057518697	X	-	53210820	AGTGGTTGGAACCTAAATGTGATGCCGGTGTTGGAACAGTCTGTACTGTGC	C>T	P>L	missense	KDM5C
rs63750666	1	+	226895521	TTCGGGCTCATCTTTTACTTCTCCACGGACAACCTGGTGCGGCCGTTCATG	C>T	T>M	missense	PSEN2
rs794729148	10	+	110810449	TTCCCAGAGGGAGAGGGACATGTTCCGGGAAGCAGACAGGTGAGGCCCCAA	C>T	R>W	missense	RBM20
rs28931609	8	-	142915100	GAAGAAGAAGGTGCTGCAGAACGCCCGGGGGAGCCTGACCCTGGACGTCCA	C>T	R>W	missense	CYP11B2
rs587777062	18	+	33738800	GGTAGAGACTAGTATCTGTGAATGCCAGGATGAAAATCATAAGACAATACC	C>T	Q>*	stop-gained	ASXL3
rs781784543	11	-	119026979	AAAGACCTGCTGTACTGACTGGGGCCAGTTCTTCCTTATCCAGGAGAAAGG	C>T	Q>*	stop-gained	SLC37A4
rs189840848_1	14	+	73958149	TTCCTCTCTTTTGACCTCCCCAGACCGAGTGACGGTTCTCTACAGGAGCAA	C>T	R>*	stop-gained	COQ6
rs199801224	22	+	20043392	AGCCAACAGGGATGAATTCTACAGCCGACCCTCCAAGTTAGCTGACTTCTG	C>T	R>*	stop-gained	TANGO2
rs1064795456	X	+	7325371	AGCAAACAACTGGGAAGGAGGTATCCGGGTTCCAGGCATCCTTCGTTGGCC	C>T	R>W	missense	STS
rs80356962	17	-	43047666	ATTGTGGTTGTGCAGCCAGATGCCTGGACAGAGGACAATGGCTTCCATGGT	G>A	W>*	stop-gained	BRCA1
rs367658438_0	2	-	29071260	AAGGCCTCTCCCACGAGGACACACTGGGTGCCTCAAGCAGACAAGAGGCGC	G>A	W>*	stop-gained	C2orf71
rs373463881_1	5	+	148099271	TGAAGAAAAGAAAAAGGCTGAAGCACGAGCTAGAAACAAAAGAGAATCTGG	C>T	R>*	stop-gained	SPINK5
rs121909641	8	-	38419720	ACTGACTCAGCCCTGGAAGAGAGGCCGGCAGTGATGACCTCGCCCCTGTAC	C>T	P>L	missense	FGFR1
rs201286421	1	+	161323636	CAGACACGTTGGTCGTCATTGCCTCCGAGCCCACTTTAGCCCTCAGCTCTG	C>T	R>*	stop-gained	SDHC
rs199476205	4	+	186210589	CTAGAAGGACAGTTGATTCTTCGTCCAAGTAATGGCATCTGGATCAAGTTG	C>T	P>L	missense	CYP4V2
rs775171520	17	-	61793727	ACAATTGTTTTATTTTATTTCAGTTGGTTAGAAGCAAACGCTGAATATCTT	G>A	W>*	stop-gained	BRIP1
rs1060501712	11	+	108317446	GGATTGGATTATGAAAATAAAGACTGGTGTCCTGAACTAGAAGAACTTCAT	G>A	W>*	stop-gained	ATM
rs74315369_1	1	-	17044882	GAACTTTAAAAAATTTCAGGCCTCCCGAGGAGCCCAGACAGCTGCAGCCAC	C>T	R>*	stop-gained	SDHB
rs1064793943	4	+	125318938	TCAGAAAGGTATGTTTGCTATCAACCAGGTCACTGGGCAGCTTACCACAGC	C>T	Q>*	stop-gained	FAT4
rs730880027	2	-	219250479	TATGCCAAGAGGGCGTTTGTGCACTGGTATGTGGGTGAGGGCATGGAGGAG	G>A	W>*	stop-gained	TUBA4A
rs1064795718	18	-	23560391	TGAGGTCACAGCACCATGTAGCTGCCAAGACTGCTCTATTGTCTGTGGCCC	C>T	Q>*	stop-gained	NPC1
rs143344549	1	-	215648657	TGCTTCAACTGTTGCAGCAAAGGACCGACAGCTGAACTGAGAACCCATCCT	C>T	P>L	missense	USH2A
rs104886088_0	X	+	108582920	TGATCCTGGTTACCCTGGTGAACCCGGAAGGGATGGTGAAAAGGTAAGAAT	G>A	G>R	missense	COL4A5
rs137852552_1	X	+	641037	CACAGCCAACCACCTAGACGCCTGCCGAGTGGCACCCTACGTCAACATGGG	C>T	R>*	stop-gained	SHOX
rs111033580_1	11	-	118340447	CCTGGGAAAACGCATCCTGGACCCACGAGGAATATATAGGTGTAATGGGAC	C>T	R>*	stop-gained	CD3D
rs770767998_2	2	-	178629441	GCTGTTTCTTCCCTCTCGAAAAGCACGAGTAATTGGTCTTCTGAGGCCTTT	C>T	R>*	stop-gained	TTN
rs587777660	16	+	31459780	GGCTGCAGCGGGTTCCGCCCCGTCCCAGGCAGGCCCCGGCTCCGCCCCCTC	C>T	Q>*	stop-gained	ARMC5
rs398123383	6	+	129460287	CAAACCTATAGGTTTGTGGAATTTCCGAGAAAAAGAAGGTGACTGCAAAGG	C>T	R>*	stop-gained	LAMA2
rs121918570	11	+	36576227	TGGTAACAAACTGTTTAGGCGCTTCCGGAAAATGAATGCCAGGCAGTCCAA	C>T	R>W	missense	RAG1
rs397508216	7	+	117559558	ATTTCATTCTGTTCTCAGTTTTCCTGGATTATGCCTGGCACCATTAAAGAA	G>A	W>*	stop-gained	CFTR
rs587777198	17	+	5002539	CAAGAGTCGGGGTTCTCTGCGGGTCCGGGAGCACCCCATCCTGGGCCCGTA	C>T	R>W	missense	KIF1C
rs116840750	7	-	41967881	TGGTGGTCAGTCTTCATGCAGCAGCCAACAGTCCCCCATCAGCAACTATTC	C>T	Q>*	stop-gained	GLI3
rs794726869	2	+	197705955	CTTCCTGCCTGAGGCCAAGGTCACCCAGCAGCCGGGCCCATCGGGGGATTC	C>T	Q>*	stop-gained	MARS2
rs191391414	5	-	140679114	CTTTGTCATCAGGTTCCTTTTGCTCGGTATTTGGCAATGAATAAACTGACC	G>A	R>Q	missense	HARS
rs128624221	X	+	153736510	CCGTGTGGAGGGCCCCCTGAAGATCCGAGGTAAGGCTGTCCCCTCCCTATG	C>T	R>*	stop-gained	ABCD1
rs886042260	17	-	50190344	TGAGCCTGGTCCCCCCGGCCCTGCTGGCTTTGCTGGCCCCCCTGTGAGTAC	G>A	G>S	missense	COL1A1
rs761786389	X	-	111410784	GATGCCAGTTTTAATGTATTTAGCCCGAAGTTCCAATTTGATAGGAGCCAC	C>T	P>L	missense	DCX
rs121434618	X	-	40075092	CTGATCCGGGAAGGGCTGCGGGTCCCGGGAAACATCGTCTATTCTAGCTTG	C>T	P>L	missense	BCOR
rs121908368	7	-	138739541	AATCCATACCCGTTTGGGATTGATCCGGTAATAATGTCTTCTTGGGTTAAA	C>T	P>L	missense	ATP6V0A4
rs28934872	16	+	2070571	ACCCTGCCAATCGCGAGCAGCATCCGGCTGCAGGTATGGTGGCTGGGGTTG	G>A	R>Q	missense	TSC2
rs397508838	17	-	43094416	CCTAGAGATACTGAAGATGTTCCTTGGATAACACTAAATAGCAGCATTCAG	G>A	W>*	stop-gained	BRCA1
rs1057521814	X	-	101353923	AAATTTCCAGTCCGGTGGTCCCCACCGGAAGTCCTGATGTATAGCAAGTTC	C>T	P>L	missense	BTK
rs387906699	11	+	77174831	GGAGACCATCCGAATCCGCCGAGCTGGCTACCCCATCCGCTACAGCTTCGT	G>A	G>S	missense	MYO7A
rs794726682	3	+	46995558	GGGCCTGGCTTCACCTTTCATGCCTGGCTCTGTCTGCACCCTATGGATACA	G>A	W>*	stop-gained	NBEAL2
rs28942073	5	+	74718804	AATTTGTAACGTTAATAGCTTGCGCCGGGCACAATAGTTGAAGTATGGAAA	C>T	P>L	missense	HEXB
rs371307766	6	+	36291464	CCCGAGGACTCCTACAAGGTCACCACGGGGAAGCTCCATGTGAGCCTCACC	C>T	T>M	missense	PNPLA1
rs752697861	2	-	178534092	CCAAGTGACTTGGTACTTTGGCGTCCGACAGCTGGAGAACAGTGAGAAATA	C>T	R>*	stop-gained	TTN
rs779769525	19	-	12649397	TTATCGACCCACCTGGAAACTGAACCAGACGGAGCCCGTGGCAGGAAACTA	C>T	Q>*	stop-gained	MAN2B1
rs199848801	2	-	26473999	CATCCGGCCCGTGCTCAGCAAGTACCGAGTGGAGGTGCGAGGGCTCTGTGT	C>T	R>*	stop-gained	OTOF
rs769237459	1	-	45332279	AGCCCAGCAGCTGGTGGACCCAGCCCGGCCAGGAGATTTCAACCAAGCAGC	C>T	R>W	missense	MUTYH
rs1057519347	19	-	40692240	CTCATCCCGGTGCTGCTGCGGCACCGGCTGTGTCCCCCACCCGAGGAGACC	G>A	R>Q	missense	COQ8B
rs730881633_1	17	-	61801327	AAAGGCCTGTCCATATTACACAGCCCGAGAACTAATACAAGATGCTGACAT	C>T	R>*	stop-gained	BRIP1
rs121918405	11	+	72195454	CTCCCCCAACTTGGGGCCCTGGATCCAGCAGGTATGCATGGCTTCCTGCAG	C>T	Q>*	stop-gained	FOLR1
rs1195320854	2	-	72559509	CTTGTGTTTGCAGGTACCTGGGGCCCAAGATTTGGTGGATTTCTCTCCAGT	C>T	Q>*	stop-gained	EXOC6B
rs137853086	2	-	165770217	CGCAAGTGACAGGATTTCTTTGCACCGAGATCTTGGACCAGACACTCGACC	C>T	R>*	stop-gained	GALNT3
rs886038963	15	-	48508612	TAAATGTATTTGCAAACCTGGATTCCAGCTGGCATCAGATGGACGTTATTG	C>T	Q>*	stop-gained	FBN1
rs74603784	12	-	102912823	GATCTTCTCACTCAAAGAAGAAGTTGGTGCATTGGCCAAAGTATTGCGCTT	G>A	G>S	missense	PAH
rs200373703_2	13	-	36314341	AATCCAGAAAGGTGCTTCTAAACTCCGAGAGCGGATTCAACCAGAAGAAAA	C>T	R>*	stop-gained	SPART
rs754562056	11	+	108304732	ATACTTGATTCATGATATTTTACTCCAAGATACAAATGAATCATGGAGAAA	C>T	Q>*	stop-gained	ATM
rs796052633	20	-	63442416	TTTGACACCTACGCGGATGCACTCTGGTGGGGCCTGGTGAGTTGTGGTCAT	G>A	W>*	stop-gained	KCNQ2
rs201102492	19	+	11116937	AGCATCGATGTCAACGGGGGCAACCGGAAGACCATCTTGGAGGATGAAAAG	G>A	R>Q	missense	LDLR
rs118203732	9	-	132897520	GCAGACTCAGAGGCTTGATACCTCCCAAAAACGGATTTTGGAACTGGAATC	C>T	Q>*	stop-gained	TSC1
rs557164942	15	+	42401763	GATGCAGAAGAACCGGCGGAAGGACCGGAAGCTAGGGGCCAGTCTCTTCAC	C>T	R>W	missense	CAPN3
rs776513864_0	16	-	16178920	CCAGAAGCAGCGGCTGAGCCTGGCCCGGGCTGTATACAGAAAGGCAGCTGT	C>T	R>W	missense	ABCC6
rs59914820	1	+	156115000	TCCGCTGTCGCCCACCCGCATCACCCGGCTGCAGGAGAAGGAGGACCTGCA	C>T	R>W	missense	LMNA
rs587783590	X	-	111331036	TCTGTGTCCTTTTGCCCCAGAATGCCGAGTCATGAAGGGAAACCCATCAGC	C>T	R>*	stop-gained	DCX
rs72645323	17	-	50197027	ATTGCCCGGAACAGCTGGCCTCCCTGGAATGAAGGGACACAGAGTGAGTCA	G>A	G>R	missense	COL1A1
rs1057517856	9	+	127672099	GATGCTGAAGAAGATGCCTCAGTACCAGAAAGAGCTCAGCAAGGTATGGCA	C>T	Q>*	stop-gained	STXBP1
rs748118737	1	+	226982735	ATCTTCGAGCGGGTGCGGCAGAGCGCGGACTTCATGCCACTGAAGCAGATG	C>T	A>V	missense	COQ8A
rs1440541889	13	-	23355005	GTTGATGTTATCTATAAGCTTTGGCCGGAGGCGAGCAAAGTCAAGGTGCAC	C>T	P>L	missense	SACS
rs762426409	10	+	93620969	CAGCTACATGTACAATATTGAATCCCGAAGAAGCCAGGTAAAAGGAAGGCA	C>T	R>*	stop-gained	PDE6C
rs587777696	9	+	4585316	ACTCCTCCCGTCTCTCCCCAGGGACCGGTTCAGGACCATGGTCAACGTCCT	C>T	R>W	missense	SLC1A1
rs193922233	15	-	48425410	GAAGGGAGTTACCAGTGTTCATGCCCGAAAGGCTACATTCTGCAAGAGGAT	C>T	P>L	missense	FBN1
rs1064796677	1	+	156136042	GATGCAGCAGCAGCTGGACGAGTACCAGGAGCTTCTGGACATCAAGCTGGC	C>T	Q>*	stop-gained	LMNA
rs779959657	9	-	35067915	AATAGAGTTGTTCGGAATAACCTTCGTGTACGCCTAGGGGATGTCATCAGG	G>A	R>H	missense	VCP
rs767760877_1	11	+	102047858	CAAGGCGCAGGCGTTCGGCTTTGACCAGACCTTTCAGTCCTATCGGAAGGA	C>T	Q>*	stop-gained	C11orf70
rs1064796419	7	+	94410260	ACCCTAGGGTGAGCCTGGTCCAGCTGGCTCCAAAGGAGAGAGCGGTAACAA	G>A	G>S	missense	COL1A2
rs879254789	19	+	11111549	GTGTCAGGATCCCGACACCTGCAGCCAGCTCTGCGTGAACCTGGAGGGTGG	C>T	Q>*	stop-gained	LDLR
rs587779696	2	+	188993406	GTCTCCTGGTTCAAATGGTGCCCCTGGACAAAGAGGAGAACCTGGACCTCA	G>A	G>R	missense	COL3A1
rs121918216_2	2	-	219567787	TGCCCTGGTCCTTCCAGGGGTCACCCGAGAGGATGCTGGCGAGGTCACCTT	C>T	R>*	stop-gained	OBSL1
rs121917713	7	-	42040198	CCCCAGGCTGTCAGCCAGGCCGAGCCGAAAACGTACACTGTCCATATCACC	C>T	R>*	stop-gained	GLI3
rs727505350	2	-	178622684	GGCTCGATTTGAGTGTGAACTTTCCCGAGAAAATGCTAAGGTCTGTGACTG	C>T	R>*	stop-gained	TTN
rs121912591	17	+	44006157	GCTTCTCGACTCCCTGGAGGTGACCGCGTCGCTGGCCAAGGCGCTGCGGCC	G>A	A>T	missense	NAGS
rs372753711	12	+	131939188	TTGTTTACAGGGTGTGTCCGCAGCCGGCCAGGTGGTATCCCTGAAGGTGTG	G>A	G>S	missense	PUS1
rs1057520734	8	+	60742555	CATCCACCCCAGTGGCTCACTTAACCAAATGAACACACAAACTATGCATCC	C>T	Q>*	stop-gained	CHD7
rs573510559	1	-	225403394	ATGTTGCTTGTCCACCGAGAAGCTCGTGACGAGTACCACTGTAAGAAGAAA	G>A	R>H	missense	LBR
rs886039705	2	-	166012131	ACATATTTCACCAATGCCTGGTGTTGGCTGGACTTCTTAATTGTTGATGTA	G>A	W>*	stop-gained	SCN1A
rs587781592	22	-	28734571	TACCAGCACGATGCCAAACTCCAGCCAGTCCTCTCACTCCAGCTCTGGGAC	C>T	Q>*	stop-gained	CHEK2
rs752127949_1	19	+	12897776	AGCCCTGGACATCGCCCGCCAGGCCCGAGACATGCTGGGGGGGAATGGGAT	C>T	R>*	stop-gained	GCDH
rs897301304	16	+	28903043	TCCCCTCTGCAGCCTGTCCGAGAACCAGTCCCTGCTGCGGATGCCACCCTG	C>T	Q>*	stop-gained	ATP2A1
rs776936158	3	-	149186649	GGTCGTGTGGTACTTATTCAGCGCCGGAAATGAGGCCGATGTACATGGAAT	G>A	G>R	missense	CP
rs104894258	11	-	64807952	GGGGAGCAGACAGCTGAGGTCACCTGGCACGGCAAGGGCAACGAGGACCGC	G>A	W>*	stop-gained	MEN1
rs771820315	14	-	24259721	CCGTGGAGACCCAGTCAATGTCTCCCGGGTCATCTCTGCCATGGTGAGCAC	C>T	R>W	missense	TGM1
rs63751226	2	+	47410199	TGTTAAAATGTCCGCAGTTGATGGCCAGAGACAGGTTGGAGTTGGGTATGT	C>T	Q>*	stop-gained	MSH2
rs201862538	2	-	27478126	TGTGAAGAACCTGTCATCAGGAACCCGAGTGGTGCTCAAGTCACACTATGG	C>T	R>*	stop-gained	IFT172
rs104894174	10	-	13283694	GGTCAGAATAAAACCCAGGGATTCCGGAAGGTAAGCATTCACATTGCTGCA	G>A	R>Q	missense	PHYH
rs80282562	7	+	117534318	CCGTGTTCTAGATAAAATAAGTATTGGACAACTTGTTAGTCTCCTTTCCAA	G>A	G>R	missense	CFTR
rs886041422	19	+	13073436	CCCCTCTTCAGGGCACTTAAGTTTCCAGGACTGTTTTGTGACTTCCGGGGT	C>T	Q>*	stop-gained	NFIX
rs786205471	11	-	119344900	GTGGAAGGATTTGGTTTCCATGCCTGGTACCAGGCTATGGCCCCTGGGCGC	G>A	W>*	stop-gained	MFRP
rs778127887	3	+	14141613	CACAGTGGACTGGTTTCCTGTTTTCCGAGACCTGGTCAACATTGGCCTGAA	C>T	R>*	stop-gained	TMEM43
rs773087549_1	1	-	45332401	TGATCCCAGCAGCACCCTTGTTTCCCAGCAGCTCTGGTAGGATGTTGGGGT	C>T	Q>*	stop-gained	MUTYH
rs121964988	7	+	107919098	ATAGCTAGAGTCTGTCATGCACATCCGGTAATTATTAACAACATATAGAAT	C>T	P>L	missense	DLD
rs752199191	19	+	38517520	GCCCATGCTATGCAGCTACCTGCCCCGATGGTGGGAGCGCGGGCCCGAGGC	C>T	R>*	stop-gained	RYR1
rs863223655	20	-	10644977	TCGTGTCTGCTCTTCTTTTATAGCCCGAAACAGTAGCTGCCTGCCCAACCC	C>T	R>*	stop-gained	JAG1
rs199422246	X	+	154767020	AGGCAAAGAGTATGTGGGGATTGTCCGGCTGCACAATGCTATTGAAGGGGG	C>T	R>W	missense	DKC1
rs876660678	16	-	23626354	TCCGTAGATGTGAGTGCCATGTTTTGGGAAAGAGCCGGTTGTAAAGAGCCA	G>A	W>*	stop-gained	PALB2
rs397514690	1	-	204162135	CTTCCTCAAGAGAATGCCCTCAATCCGAGAAAGCCTGAAGGAACGAGGTGT	C>T	R>*	stop-gained	REN
rs377384434	1	+	150558142	GGCCATTGGGAAGTTGGCTCTCCTTGGAGCCAGGTGAGTTTGCCCAGGCAA	G>A	W>*	stop-gained	ADAMTSL4
rs113994060	3	+	184140470	GTAACAGCTAAGGAATATGGTGCCCGTGTCTCCAACCTACACATGTACTCA	G>A	R>H	missense	EIF2B5
rs1413274209	1	+	21577544	CGTGATGGCGTATGCAGCCTGCATCGGGGCCAACCTCGGCCACTGTGCTCC	G>A	G>R	missense	ALPL
rs1057516325	19	-	12665511	GTTATCCACAGTCAAGAATGACATCCAGCACGCCGGTGTGCAGTACATCCT	C>T	Q>*	stop-gained	MAN2B1
rs752596663	1	+	22647535	TGGCAAGTTCACCTGCAAAGTCCCCGGCCTCTACTACTTTGTCTACCACGC	G>A	G>S	missense	C1QC
rs186214592_1	X	-	154358500	CCAGACCGTCAATTATGTGCCCAGCCGAGAAGGGCCCTACAGCATCTCAGT	C>T	R>*	stop-gained	FLNA
rs587779489	2	+	188994577	TAAGAATGGTGCCAAAGGAGAGCCCGGACCACGTGGTGAACGCGTAAGTTT	G>A	G>R	missense	COL3A1
rs1462028977	1	-	179575654	CACGGTGGTGGACGTGGATGAGGTCCGAGGCTCCGGCGAGGAGGGCACCGA	C>T	R>*	stop-gained	NPHS2
rs766567785	3	+	10067267	GAGATGAAGGGGAAGGTGCTCACTCGGTTAAAGCACATTGTAGAATTGCAA	G>A	R>Q	missense	FANCD2
rs398123757	12	-	49040704	AAGGCCCCAGGAGCCACCCCCTGCCCAGGCTTTGGCACCTTCTCCTCCAAG	C>T	Q>*	stop-gained	KMT2D
rs1064795334	6	-	3154909	CCCTCTGGCAGGCCAGAGTGGAGCCGGGAATAACTGGGCCAAGGGCCACTA	G>A	G>R	missense	TUBB2A
rs869320639	12	-	12165232	GGAAGACAAAATTCCTCACATATTTGGATTTACTTTGTTGGGTGACTATGT	G>A	G>R	missense	LRP6
rs727505396	18	-	55234596	GGTTCCGGTTCCACAGCTTCCTGTCCAGTCTGCGACTTCCCCTGACCTGAA	C>T	Q>*	stop-gained	TCF4
rs370261904	10	-	54214028	TCCAGGGACTCCTGAGGATTACCCACGATTTTTCCATATGCATCCTAGGAC	C>T	R>*	stop-gained	PCDH15
rs797045379	X	+	78033812	TTCGTCTTCCATGATTATTGATGCCCAGATCTCAAGTAAGCTAATTTTCTT	C>T	Q>*	stop-gained	ATP7A
rs80338716	7	-	96193102	TGGGAGAGTCACAGCCATCGACTTCCGAGACATCATGGTCACCATCCGCCC	C>T	R>*	stop-gained	SLC25A13
rs878853394	16	-	57964158	TACTTCCACCATATCCCTCCGGGCCCAGGGCGCTGAGATTTCTGAAATGAA	C>T	Q>*	stop-gained	CNGB1
rs863223537	9	-	127825822	GTCCTTCTGCATGCTGGAAGCCAGCCAGGACATGGGCCGCACGCTCGAGTG	C>T	Q>*	stop-gained	ENG
rs779184183	12	+	120994262	CGTGTCTACAACTGGTTTGCCAACCGGCGCAAAGAAGAAGCCTTCCGGCAC	G>A	R>Q	missense	HNF1A
rs370031870_1	17	-	8115623	TCACAGGACACGGGAGCTCCGGGCCCGACAAGAATGCTACCGGTGAGGGTG	C>T	R>*	stop-gained	ALOXE3
rs387907215	17	-	68542796	CCTCTCTTGCAGGATTCTGGACTTCCGACGGGTGCCGCCAACAGTGGGGAG	C>T	R>*	stop-gained	FAM20A
rs61750595_1	12	-	6018443	CATCCAGGACTTTGAGACGCTCCCCCGAGAGGCTCCTGACCTGGTGCTGCA	C>T	R>*	stop-gained	VWF
rs199476085	10	+	86917270	TTCTTTACCACTGAAGAAGCCAGCTGGTTTCGAGAAACAGAAATCTACCAA	G>A	W>*	stop-gained	BMPR1A
rs74315347	1	-	179557227	ATCCAAACTTTTTTCTGCCTAGATCGTGACCAAAGACATGTTTATAATGGA	G>A	V>M	missense	NPHS2
rs281865025	12	-	101780152	AAAATCTTTCCTCTAAAGTCAAACTGGTAAGAACATAGAAAATAGAGCAAT	G>A	L>L	synonymous-codon	GNPTAB
rs193922622	1	+	237808916	TGTTTTCCAGCTCGTATTAACCGTTGGCTTATTAGCTGTTGTTGTATACCT	G>A	G>S	missense	RYR2
rs747749610	14	-	77435348	ATCAGCAGGACAGACTGAGATCTTCCGAAAGCACCCCCGCAAAGCCTCCAT	C>T	R>*	stop-gained	VIPAS39
rs121912845	3	-	48580301	GGACCCAAGGGTGACCGTGGGGAGCCGGTGAGTAGGGCTGGTGTCCTGGGC	C>T	P>L	missense	COL7A1
rs72648326	17	-	50195288	TGGTGCTCCTGGCTTCCCTGGTGCCCGAGGCCCCTCTGGACCCCAGGGCCC	C>T	R>*	stop-gained	COL1A1
rs121908102	2	+	218813095	GAGCTGCTCATGGCTGGAGTGGACACGGTGCGTGAAGGGGGAGGGTGAGAC	C>T	T>M	missense	CYP27A1
rs886037963	3	-	50350001	CCAGGTCCCTGAAGACTTCATCTCCCGAGAGCTGTTTGACACAGTCCAAGT	C>T	R>*	stop-gained	NPRL2
rs60864230	1	+	156130658	GGTGACCTGATAGCTGCTCAGGCTCGGCTGAAGGACCTGGAGGCTCTGCTG	G>A	R>Q	missense	LMNA
rs386833567	9	-	6540060	GGCTGTGGATGTGGCCAAGAGACTCCAGGATTATGGTAAGTGGCTTTTGAC	C>T	Q>*	stop-gained	GLDC
rs397515537	6	+	45546910	CACTGAGAGCCGCTTCTCCAACCCACGAATGCACTATCCAGCCACCTTTAC	C>T	R>*	stop-gained	RUNX2
rs794728382	7	-	150950962	GCGCCAGCGCCTCGAGGAGTACTTCCAGCACGCCTGGTCCTACACCAACGG	C>T	Q>*	stop-gained	KCNH2
rs796053138_1	2	+	165377645	TATTATGTATGCAGCTGTTGATTCACGAAATGTAAGTCTAGTTAGAGGGAA	C>T	R>*	stop-gained	SCN2A
rs760171298_0	4	+	6301984	ATGCTCCCGTTCTTCATCGGCGACTGGATGCGCTGCCTCTACGGCGAGGCC	G>A	W>*	stop-gained	WFS1
rs786201090	19	+	1221996	CAAGAGGTTCTCCATCCGGCAGATCCGGCAGCACAGGTGAGCGGCCCCTGG	C>T	R>W	missense	STK11
rs1060501669	11	+	108301719	GCCACAAAGACTGGACATAGTTTCTGGGAGATTTATAAGATGACAACAGAT	G>A	W>*	stop-gained	ATM
rs121908737	20	-	44625601	GAGCGAGACTTCGGGGTCAAGGCCCGGTCCATCCTGTGCTGCATGCGCCAC	G>A	R>Q	missense	ADA
rs281874753	X	+	108696340	GCTGAAAGCAGGAGACTTGAGGACACGAATTAGCCGATGTCAAGTGTGCAT	C>T	R>*	stop-gained	COL4A5
rs387906599	2	-	174877967	TACATTGCCAAGATGACGATAAACCCAATTTATGAGCACGTAGGATACACA	C>T	P>L	missense	CHN1
rs201497300	13	-	51946337	TGTCATGGTGGGCACCGGGGTGGCCGCGCAGAACGGCATCCTCATCAAGGG	G>A	A>T	missense	ATP7B
rs766951273	1	-	8359916	AGACCTGTACTTCATGCCTCTGGCCGGGTCCAAGCTGGCCAAGAAGAGGGA	G>A	G>R	missense	RERE
rs886041844	9	+	137800976	GTCCAAGGGCTCTGACATCAACATCCGAGACAACGTAAGTTCGTCACACCC	C>T	R>*	stop-gained	EHMT1
rs527236157	17	+	21704005	CCGAAGCCGGGATGGCCTCAGCCCCCAGGCCAGGCATGACTTTGACAGACT	C>T	Q>*	stop-gained	KCNJ18
rs748090019	20	+	43605012	TTTTTCTTCTTCAAGGGAAATTAGCCGAGCTGCAGGAAAGGCTGTGCCTGG	C>T	R>*	stop-gained	IFT52
rs368085516_2	15	+	51404533	CAAGGCTGGCAACGCCTTCATTGCCCGAGGAATCCTCTATGTCACAGACAC	C>T	R>*	stop-gained	GLDN
rs61754455	X	-	154032273	GATGACCCCACCCTGCCTGAAGGCTGGACACGGAAGCTTAAGCAAAGGAAA	G>A	W>*	stop-gained	MECP2
rs794726897	X	-	100407784	CGATCCAGACGAGGGCACCAACGGCCAGGTGGTCTACTCCTTCTATGGCTA	C>T	Q>*	stop-gained	PCDH19
rs587777567	4	-	176711575	CAGTTTTGCCAATCACACTTCCTGCCGATGCATGTCTAAACTGGATGTTTA	C>T	R>*	stop-gained	VEGFC
rs868423827	11	+	6390839	GTTACATCGCATAGTGCCCCGGCTCCGAGATGTCTTTGGGTGGGGGAACCT	C>T	R>*	stop-gained	SMPD1
rs370324188	8	+	31068276	TTTATAGGCTGGTTTTATTATTTACCGAAATTTAGAGATTTTGGATGATAC	C>T	R>*	stop-gained	WRN
rs797045178	14	+	101985931	GAGACCCGGATCACCGCTCGCCTTCGGGATCAGCTTGGCACAGCCAAGAAT	G>A	R>Q	missense	DYNC1H1
rs797044813	X	+	50090490	CCAAAGACTTGTGGGCTTTGTCCTCCGAAGAGATCTCATTATTTCAATTGG	C>T	R>*	stop-gained	CLCN5
rs876657728	9	+	72805491	AGGTTTTGCAATTATTGCTGGTGCTGGGACTTGGAGTATGGATATGTAAGT	G>A	W>*	stop-gained	TMC1
rs56298569_1	8	+	11755082	TCTTGCAATGCGGAAAGAGGGGATCCAAACCAGAAAACGGAAGCCCAAGAA	C>T	Q>*	stop-gained	GATA4
rs1057516559	8	+	99766796	TAGGTTCCTTGTAGCTTGGAATACTGGGATGAACTCCAGAAGGTTTTTGTT	G>A	W>*	stop-gained	VPS13B
rs121912423_1	1	-	154597125	GACCAACTCCATGGCTTCTGATAACCAGGTAGGGCGTTTTCCTACTCAAAA	C>T	Q>*	stop-gained	ADAR
rs1433428588	1	+	11948065	AGCTCAGTTCTTCAACTACAAGATCCAGGTAAGGGGTTTCCTGGGTGAGGC	C>T	Q>*	stop-gained	PLOD1
rs386833430	4	-	177438749	GCTCGGAATTGCCAGCCAAATTATTGGAGGGTATGCACACATTTAATTTAA	G>A	W>*	stop-gained	AGA
rs1057518028	9	+	340290	CAAAGAGATTTTGGAATTTCCAACACGAGAAGTATATGTCCCTCACACTGT	C>T	R>*	stop-gained	DOCK8
rs137853145_2	19	-	18596918	TCAAGCCAAATACCAGATCCGCTACCGAGTGGAGGACAGTGTGGACTGGAA	C>T	R>*	stop-gained	CRLF1
rs28939681	7	+	76303843	GCAGGACGAGCATGGCTACATCTCCCGGTGCTTCACGCGGAAATACACGTG	C>T	R>W	missense	HSPB1
rs587780104_1	17	-	35103298	CTTGGCCTTGATGATGCAGCTGGCCCGAGAGCTGAAGACCCTGGCCCGGGA	C>T	R>*	stop-gained	RAD51D
rs80338948	13	-	20189155	GACCTACACAAGCAGCATCTTCTTCCGGGTCATCTTCGAAGCCGCCTTCAT	C>T	R>W	missense	GJB2
rs1326635278	6	-	63721486	ACCTGTAGGTTTTCAAGGCTGTATCCGACAAGTTATCATAAATAATCAAGA	C>T	R>*	stop-gained	EYS
rs878853123	11	+	72233471	GACCAATGTGCCCTCATGGTGTGACCGGATTCTGTGGAAATCCTACCCTGA	C>T	R>W	missense	INPPL1
rs886039268	22	+	31876262	GATAGTAACGGACAAAGAGCCCGACCGAGGTTAGAGCCGAGGCGAATGCGG	C>T	R>*	stop-gained	DEPDC5
rs727503911	2	+	71600831	GCTGCTGGCCTCTTTTGAGCTCATCCAGAGAGAGAAGGTGAGGCTGGTCTA	C>T	Q>*	stop-gained	DYSF
rs63750301	14	+	73198052	CTAGATTTAGTGGCTGTTTTGTGTCCGAAAGGTCCACTTCGTATGCTGGTT	C>T	P>L	missense	PSEN1
rs794728849_1	3	-	38613782	CAATGTCTCAGCCTTACGCACCTTCCGAGTCCTCCGGGCCCTGAAAACTAT	C>T	R>*	stop-gained	SCN5A
rs104894122	9	-	91724248	GACATCCACAGCCGGCTCCGAGCCTGGGGCAACCTTTCCAACTACAACAGC	G>A	W>*	stop-gained	ROR2
rs878853171	3	+	4706208	TGCCATTCCCGTGGACCTGGACAGCCAAGTCAACAACCTCTTTCTCAAGTC	C>T	Q>*	stop-gained	ITPR1
rs281874743	X	+	108692925	CAGAGCATCCAGCCATTCATTAGTCGGTAAGGCATTGATTTAGCTGTGACT	G>A	R>Q	missense	COL4A5
rs387907174	14	-	74503252	CTGCCAGGACGGCGAGGCCTGGAGCCAGCAGTGTGCTCTGTGTCCCCCGAG	C>T	Q>*	stop-gained	LTBP2
rs146686141_2	1	-	152310466	ACAAGGATCCCGCCATGAGCAGGCACGAAACAGCTCTAGGCACTCAGCATC	C>T	R>*	stop-gained	FLG
rs398124247_1	9	+	131510287	CTGTGTGTTCTGTCACTTGCTCGCCCGAGCAGTGGCTTTGCTGGTCATCCC	C>T	R>*	stop-gained	POMT1
rs587780784_1	16	+	68811854	CAGTGTGGTCACCACTGGGCTGGACCGAGAGGTCAGGGGTCAGGAGGATCC	C>T	R>*	stop-gained	CDH1
rs587778833	13	+	48456298	AGAGACACAAGCAACCTCAGCCTTCCAGACCCAGAAGCCATTGAAATCTAC	C>T	Q>*	stop-gained	RB1
rs121434619	X	-	40072420	CAACTCAGCGGGTTACGTGGGTGACCGATTCAAATGTGTCACTACCGAACT	C>T	R>*	stop-gained	BCOR
rs60682848	1	+	156134838	TGAGACCAAGCGCCGTCATGAGACCCGACTGGTGGAGATTGACAATGGGAA	C>T	R>*	stop-gained	LMNA
rs879255235	X	-	64917865	TTGTCATGTCACCAGCAAATTCACCGGAATGCACCTATATGCCCTCTTTGC	G>A	R>Q	missense	ZC4H2
rs387907141	6	+	157181137	GGGCAAGAAGCCCCTGGACCTGTTCCGACTCTACGTCTGCGTCAAAGAGAT	C>T	R>*	stop-gained	ARID1B
rs771004767	9	+	77219998	TAATGCCAAACTTGTGATGAATCGCCGATCTGATTTTGACTTTTCTGCCCC	C>T	R>*	stop-gained	VPS13A
rs137852974	11	-	62691132	AGTTTTTCCTCCACAGGTTAACATCCGAAAAAGAGACAATTCCCGGAAGGA	C>T	R>*	stop-gained	BSCL2
rs148092995	22	-	50626154	CTTCTGGCCAGGTCATATCGCTCCCGGTCAGTCCGCAGGCCCTCTCCTTGG	G>A	G>S	missense	ARSA
rs1057517891	15	-	89333346	GCCCCTCTACGGGGACAACCTGGACCAGCACTTCCGCCTCCTGGCCCAGAA	C>T	Q>*	stop-gained	POLG
rs193922735	17	+	42787483	GTCTTCCCCCCTGAGCCTGAGGAGCCAGAGGCAGACCAGCACCAGCCCTTC	C>T	P>L	missense	WNK4
rs1057516756	1	-	209617924	CACCAGCCGCTCCCTTCGGCTTATCCAGGACAGGGTTGCTGAGGTGAGGCA	C>T	Q>*	stop-gained	LAMB3
rs80338700	16	+	8806398	AGCTACATTGCGAAAATTAAACTCCCGAAGAAGAGGTGGGTTTGCTTTTAA	C>T	P>L	missense	PMM2
rs863224997	X	-	32390175	AATGCTATCCTCCCAACAGAAAATCCAATCTGATTTGACAAGTCATGAGAT	C>T	Q>*	stop-gained	DMD
rs386833709	16	-	28489298	TAGCCACAAGAGGACATCGGGAAACCAGAGCCATGTAAGTGACTCTCTACC	C>T	Q>*	stop-gained	CLN3
rs45580035	13	+	32380043	AATTTTATTTCAGATTTACCAGCCACGGGAGCCCCTTCACTTCAGCAAATT	C>T	R>W	missense	BRCA2
rs886038001	17	-	43092932	GAATACATTCAAGGTTTCAAAGCGCCAGTCATTTGCTCCGTTTTCAAATCC	C>T	Q>*	stop-gained	BRCA1
rs137853334	20	+	44419813	CCTTGACGAGCTGGTGCTGCCCTTCCAGGAGCTGCAGATCGATGACAATGA	C>T	Q>*	stop-gained	HNF4A
rs587782069	17	-	17224041	CAAGGACAGCCTGGCCAGGGGCTTCCAGCGCTGGTACAGCATCATCACCAT	C>T	Q>*	stop-gained	FLCN
rs78347057_1	12	-	101796744	GTTCTAGGTGGTTCTGGAATGGAGCCGAGATCAATACCATGTTTTGTTTGA	C>T	R>*	stop-gained	GNPTAB
rs121907917	11	-	31794079	AACCCATTATCCAGATGTGTTTGCCCGAGAAAGACTAGCAGCCAAAATAGA	C>T	R>*	stop-gained	PAX6
rs398122362	9	-	136371432	GCTCCTGGACATCCTGCAGCGGACCGGCCACAAGGGCTACGTGGCCTTCCT	G>A	G>S	missense	CARD9
rs759213174	9	-	132326782	GATTTTTAGCTCAAAGAGTACTTCACGAATTGCTGGTCTTTCTAAATCTTT	C>T	R>*	stop-gained	SETX
rs104894743	X	-	25012937	CGGGCCTTCCAGAAGACGCACTACCCGGACGTCTTCACCAGGTATGCGCGT	C>T	P>L	missense	ARX
rs774265764	4	+	6301468	GAGTCCACCGGCCTGGGGCTGCTCCGCGCCTCCATCGGCTACTTCCTCTTC	G>A	R>H	missense	WFS1
rs137852991	2	+	43873809	AAGTCGTCAGATTTCCAACGACTTCCGAGACCTGCCCACCCTCCTCATCCA	C>T	R>*	stop-gained	ABCG8
rs397515556	5	-	150056332	CAGTGCTTTCCCTCAGTGCATCCACCGGGACGTGGCAGCGCGTAACGTGCT	C>T	R>W	missense	CSF1R
rs61754367	11	+	89178660	GATGAAAACTTCACTATTCCATATTGGGACTGGCGGGATGCAGAAAAGTGT	G>A	W>*	stop-gained	TYR
rs121912976	7	+	75985795	TGTCATCATGGTGGGCCCCGGCACCGGGGTGGCACCCTTCATAGGCTTCAT	G>A	G>R	missense	POR
rs119471021	22	-	26457923	CACCCCGCAGGATCGCCGCTTCCTCCAGGCCGTCAGCCTGATGCATAGCGA	C>T	Q>*	stop-gained	HPS4
rs397515738	X	+	154412184	GCCCCTCATCACCGTGTCCAATCACCAGTCCTGCATGGACGACCCTCATCT	C>T	Q>*	stop-gained	TAZ
rs797045085	7	+	21749750	CACTGTGTTCCTGCTGACAGATGCCCAGGTTCTAGATGAGAGCTTCCTCGT	C>T	Q>*	stop-gained	DNAH11
rs1064794066	1	-	153816516	CTATATGAACCTTGCTTCTCATATCCAGCCAGGGACGGTGAACAGAGTGTC	C>T	Q>*	stop-gained	GATAD2B
rs137852489_1	X	+	134486471	TTTTTTTTTTTTTAACTAGAATGACCAGTCAACAGGGGACATAAAAGTAAT	C>T	Q>*	stop-gained	HPRT1
rs111033565	7	+	142751938	TCCTCACGTGCAGTAATCAACGCCCGCGTGTCCACCATCTCTCTGCCCACC	G>A	R>H	missense	PRSS1
rs121909495	X	+	150503409	CAGCTCCTTTGCTCATGAGCTGGCCCGAGTCACCTCCTCGTACAGCACCTC	C>T	R>*	stop-gained	MAMLD1
rs746405080	20	+	13788614	AAATTTCCCCCTTGCTTTGGATCTTGGTTGTGGAAGAGGTTACATTGCACA	G>A	G>S	missense	NDUFAF5
rs200788163	6	-	78970876	CTTTATTTTTTAGGTTTATTATTTCCGACAAGGACATGAAGCCTATGTCGA	C>T	R>*	stop-gained	PHIP
rs1445802934	16	-	9822363	TTTGGGACAGTGCCTAATGGAAGCACGGAGAGAAACATTCGGAATAACTAT	C>T	T>M	missense	GRIN2A
rs754775337	3	-	14148912	CTTTTCTAACCGTGCTCGGAAAGCCCGACTTGCTGAGCCCCAGCTGCGGGA	C>T	R>*	stop-gained	XPC
rs991227431	11	+	68936293	GATCAACGTGGCTGTCACCCGTGCCCGACGCCACGTGGCGGTCATCTGTGA	C>T	R>*	stop-gained	IGHMBP2
rs80358790	13	+	32340011	CAACGAGAATAAATCAAAAATTTGCCAAACGAAAATTATGGCAGGTTGTTA	C>T	Q>*	stop-gained	BRCA2
rs886039677	20	+	58909749	CAACATGGTCATCCGGGAGGACAACCAGACCAACCGCCTGCAGGAGGCTCT	C>T	Q>*	stop-gained	GNAS
rs786204502	7	+	107701942	AAGGAAATAGAGATTCAAGTGGATTGGAACTCTGAGCTTCCAGTCAAAGTG	G>A	W>*	stop-gained	SLC26A4
rs72653131	17	-	50190045	TGATGCTGGTGCTAAAGGCGATGCTGGTCCCCCTGGCCCTGCCGGACCCGC	G>A	G>S	missense	COL1A1
rs779232987	19	-	35126853	CTTCCGGCCCGAGGAAGAGCTGCCCGGTGAGCCCCCTCCCCGTCCTTCTGC	G>A	A>T	missense	LGI4
rs961865375	18	-	46522184	TAAGCGCATCTGGTTGGACTACCCCCGAGGGAAGAGGGGCTTCAGCCGTGG	C>T	R>*	stop-gained	LOXHD1
rs587784147	5	+	177269723	ATCTAATGACTATTTGTGGACTCACCAGGCCCGAGTCTTCCCTTACATGGA	C>T	Q>*	stop-gained	NSD1
rs273585626	16	+	88436601	ACCCACCTGCTGCCGCTCCGTGCCACGGACTTTGAGGTGCTCAGCACCAAG	C>T	T>M	missense	ZNF469
rs199474703	3	-	46860702	AACCCCACACAGGCAGAAGTGCTCCGTGTCCTGGGGAAGCCAAGACAGGAA	G>A	R>H	missense	MYL3
rs267606718_1	15	-	48756289	TTACCGGCAATTTTTAGATGATCACCGAAATAAAATTAATGAGGTGCTTGC	C>T	R>*	stop-gained	CEP152
rs771264491_1	15	-	43618042	ACTGCTGGGACAGGAGCAGACTCCCCGAGATTTCCTGGTGCACCAGGCAGG	C>T	R>*	stop-gained	STRC
rs1064793000	19	+	7462259	CGGCCTCGAAGACCTGCCCCAGCCCCGAGGCCTATTCCGTGGAGGGGACCC	C>T	R>*	stop-gained	ARHGEF18
rs886042478	15	+	42360050	CTTTATGTGGACCCTGAGTTCCCACCGGATGAGACCTCTCTCTTTTATAGC	C>T	P>L	missense	CAPN3
rs547034667	10	+	71807585	CTGCTGGTGCTGCGGGACCTGGACCGGGAGCGAGAAGCCATCTTCTCCTTC	G>A	R>Q	missense	CDH23
rs121434559	15	-	64156802	CGCAGGCAAAGACACCAACGGCTCCCAGTTCTTCATCACGACAGTCAAGAC	C>T	Q>*	stop-gained	PPIB
rs587779479	2	+	189006236	CCCTGGATCAGATGGTCTTCCAGGCCGAGATGGATCTCCTGGTGGCAAGGT	C>T	R>*	stop-gained	COL3A1
rs111033386_0	1	-	216046532	CTTCCCAGTTCTTTGCTGCTCTCCTGGAACCCACCCAAAAAGGCAAATGGT	G>A	W>*	stop-gained	USH2A
rs267606751	16	+	57459583	TTTACAGTTTAACTGGTACACCCGCCGAGCCATGCTGGCTGCCATCTACAA	C>T	R>*	stop-gained	COQ9
rs1126422	3	-	49421551	CCAGACCAAGATACTTGGTAGTGACCGGGTGAAGCTGATGGAGAGTCTAGT	C>T	R>W	missense	AMT
rs121434572	13	+	102861621	GAATCAGCAACATTCAGGACACATCCGAAGGCAGTATGAAGATGAAGGGGG	C>T	R>*	stop-gained	ERCC5
rs1275113273	2	+	73424716	TTGTTCATATATGTCATGGAAGACACGAAAAGATACACAGTGGCCTGAAAA	C>T	R>*	stop-gained	ALMS1
rs386833953	19	-	35850398	CTCTGCAAACGTGAACGAGGGCTCCCAGCAGAAACTCTTCACTGTGGAGGC	C>T	Q>*	stop-gained	NPHS1
rs1057518879	1	+	11965571	ACCACCCACCTGCACAACGACCTCTGGGAGGTGTTCAGCAACCCCGAGGTG	G>A	W>*	stop-gained	PLOD1
rs80356893	17	-	43093919	TGAAATGATAAATCAGGGAACTAACCAAACGGAGCAGAATGGTCAAGTGAT	C>T	Q>*	stop-gained	BRCA1
rs770649540_1	10	+	12118846	CAAGAAGCATGACTTTGCCATCATCCGAGTAGAGGAACTCTGCCCCTTCCC	C>T	R>*	stop-gained	DHTKD1
rs371097218_1	15	-	48428361	TGATGGGTTTACCGCCAGCCCCAACCAGGACGAGTGCCTTGGTGAGTACAG	C>T	Q>*	stop-gained	FBN1
rs587780345	7	-	44150004	CTCAGGAGCAGAAGGGAACAATGTCGTGGGGCTTCTGCGAGACGCTATCAA	G>A	V>M	missense	GCK
rs1057520339	5	+	177210761	TTCGAAAAGCAAACAGCCCAAGTTCCGAAGTATAAAGTGCAAACACAAAGA	C>T	R>*	stop-gained	NSD1
rs121908583_2	20	-	50948650	CTTATTCCTACAGCTTCTAAGACCACGAGAGAAAAAGTTGGGACTAGGTAA	C>T	R>*	stop-gained	DPM1
rs587784289	17	+	2674239	GAGCATGTGGTAGAATGCATTTCCTGGGCTCCAGAAAGCTCATATTCCTCC	G>A	W>*	stop-gained	PAFAH1B1
rs121908178	16	-	56502454	TGCGGTTTTTTCCTTCTGTTCAGTCCGGGGCTACCTGCCTGGCACGGCTGA	C>T	R>W	missense	BBS2
rs104894381	12	-	114401830	CACGGAAATGATCATAACCAAGGCTGGAAGGTGAGATGGTTTGTTGTGTAG	G>A	G>R	missense	TBX5
rs137853087	2	-	165749747	CACTGGAGAGCAGATATGGGAGATCCAGAAGGTACCTCAGTGCAATTAATT	C>T	Q>*	stop-gained	GALNT3
rs778181932	15	-	48488431	CCACGGCAAGTGCAGAAACACCATTGGCAGCTTTAAGTGCAGGTGTGACAG	G>A	G>S	missense	FBN1
rs724160001	1	-	2405815	CCGCAGGCGGAGTGTCCCCTCTGCCGGGAGAAGTTCCCTCCCCAGAAGCTC	G>A	R>Q	missense	PEX10
rs137852874	19	+	41422262	AGCCAGTGAGGGGGACGCCCATGCCGGCTTCAACTTCGCTGCCACACTTGA	G>A	G>S	missense	BCKDHA
rs137852759_1	11	-	94437206	TAAATCTACAAGACAGCAGCCTTCCCGAAATGTCACTACTAAGAATTATTC	C>T	R>*	stop-gained	MRE11
rs775517752	4	+	78432512	AGTAGAGGTGTCCCTGTCAGAAGACCGAGGGCCTCGACTGGCTGCTGGCTC	C>T	R>*	stop-gained	FRAS1
rs191295403	16	+	8811098	TCCCAGGGGTACTTTCATTGAATTCCGAAATGGGATGTTAAACGTGTCCCC	C>T	R>*	stop-gained	PMM2
rs119468010	17	-	58272835	GAACCAAATTGCAGTGGATGAGATCCGGGAGCGATTGTTTGAGCAGGTCAT	C>T	R>W	missense	MPO
rs773139494_1	3	+	133775570	AGCCCCGAATCACGCTGTGGTCACACGGAAAGATAAGGAAGCTTGCGTCCA	C>T	R>W	missense	TF
rs875989913	19	+	11110744	CGAGTGCCTGTGCCCCGACGGCTTCCAGCTGGTGGCCCAGCGAAGATGCGA	C>T	Q>*	stop-gained	LDLR
rs797044874	2	-	199349027	CCAAATTCACCACAGTACTCCAATCCGAAACCAAGTGCCCGCATTACAGCC	C>T	R>*	stop-gained	SATB2
rs1455470131	2	+	96797521	CGCTCTTCTTCCGGCAGCTGACAACCGAAGCCGGAAGCGGGTGTCTGAGAA	C>T	R>*	stop-gained	CNNM4
rs121434540	16	+	89180272	GGGACCCGGCGTGGATGAGGAGCCCCGGGGCGTCTTCTCTATCGACAAGTT	C>T	R>W	missense	CDH15
rs121912757	17	-	44254616	TTCAAGGTGTCCAACTCCTCAGCCCGGGGCTGGGTCATCCACCCACTGGGC	G>A	R>Q	missense	SLC4A1
rs45517222	16	+	2072879	AGGCCCAAAGACACTGGAGCGGCTCCGAGGCGCCCCAGAAGGCTTCTCCAG	C>T	R>*	stop-gained	TSC2
rs118204107	11	+	119089747	TGTGCTTCCTCCTGGCTTCACCATCGGAGCCATCTGCAAGTAAGAGTCTTG	G>A	G>R	missense	HMBS
rs145449046_1	7	+	117592541	TCACCGAAAGACAACAGCATCCACACGAAAAGTGTCACTGGCCCCTCAGGC	C>T	R>*	stop-gained	CFTR
rs780020495	17	-	61780893	TCTACCAAAAAATAAGAAACGTTCACGACAGAAAACTGCAGTTCATGTGCT	C>T	R>*	stop-gained	BRIP1
rs886041719	6	-	84737224	TGCCCGCTCAGGCCTCACCCTCAACCGATACAGCACATCTTTGGCAGAGAC	C>T	R>*	stop-gained	TBX18
rs79436363	4	+	39273029	ATGAAAGGGGCTCGCATGCTCATTCGGGTGGCCAACAACATCAGCAAATTT	G>A	R>Q	missense	WDR19
rs886037652	1	-	200644514	TGTTCTTTGCATTTTATTTCAGATTGGAAGAGTAGGAAGATTAGGTCAAAA	G>A	G>R	missense	DDX59
rs45517169	16	+	2062982	GCTGCCGTCCCGCAGGAGCGAGTCCCGAGGCGCCGTGCGCATCAAGGTGCT	C>T	R>*	stop-gained	TSC2
rs527236131	5	+	90810996	ATTCAACACTGCAGAAGTTCTTATCCGAAGAACTGGTGGGTTTACTGGCAA	C>T	R>*	stop-gained	ADGRV1
rs375077588	6	-	152330041	TGAGACGGTGACAGAATGTGAGAGCCGAATGGTGCAGAGTATAGACTTCCA	C>T	R>*	stop-gained	SYNE1
rs767739769	11	-	64755320	TGGCTACATCCAGGCTGTGTTGGACCGAAACCTGGCGGAGAACATCTCTCG	C>T	R>*	stop-gained	PYGM
rs151340627	X	+	50086551	CTGTTTATCCGCACAAACATTGCCTGGTGTCGGAAGCGAAAGACCACCCAG	G>A	W>*	stop-gained	CLCN5
rs968905231	14	-	87984443	CTGACTGCCTATTATGTCGTGACCTGGATTGTGGGCGCCAAGCGTTACCAT	G>A	W>*	stop-gained	GALC
rs121918566	6	-	42698389	CTGGAGAGGAGCGTGCCGGAGACCTGGAAGGCCTTTCTGGAGAGTGTGAAG	G>A	W>*	stop-gained	PRPH2
rs587779865	11	+	108330362	AGAAGAACATGATATGTGGGTATTCCGACTTTGTTCCCTCTGGCTTGAAAA	C>T	R>*	stop-gained	ATM
rs397518474	15	-	28265707	GGCTCCAGTGAGGACGAGGCCATTCCGATGCTGGTAGCCGGGCTTAAAGGA	C>T	P>L	missense	HERC2
rs121908945_1	20	+	32780411	CCTCGTCAACGGGGCCTGCAGCGACCAGTCCTCCGACTCGCCCCCAATCCT	C>T	Q>*	stop-gained	DNMT3B
rs569323391	15	-	89652774	TGGCCGCGTCACTCTGGGCCGTGACCGACACTTTGGCTTCCACGTGGTGCT	C>T	R>*	stop-gained	KIF7
rs754658907	8	+	132948928	CCAGGTGATATTGCGTCTTGGAGACCAGGAGTTCATCAAGAGTAAGTCTTT	C>T	Q>*	stop-gained	TG
rs768933093	12	-	76348214	GCCCACTGGCGAGGTGCTTCTCAGCCGGAATGGAGGCCGCCTCCTGGAGGC	C>T	R>W	missense	BBS10
rs869312065	2	-	178548943	ACAAGCAGGTGAAGAATACAAATTCCGAGTTAGTGCTATCAATGGTGCTGG	C>T	R>*	stop-gained	TTN
rs886039269	22	+	31879713	TGCAAGTAGGCACAGCTCCTTTAGCCGAAGTTTTGGAGGACGGAGCCAGGC	C>T	R>*	stop-gained	DEPDC5
rs104894270	11	+	47582436	TTATGGCTTCGAGGGACATCCTTTCCGGAAAGACTTTCCTCTATCTGGCTA	C>T	R>W	missense	NDUFS3
rs200620134	3	+	122284869	CAGAAGGTCATCTTTGGCAGCGGCACGGTCACCTTCTCACTGAGCTTTGAT	C>T	T>M	missense	CASR
rs759251812	1	+	156592114	GGTTTTCCTCAGCCAGGAGGAGGCCCAGGCCGTGGACCAGGAGCTATTTAA	C>T	Q>*	stop-gained	NAXE
rs863223435	21	-	43068572	CTTGCCAGATATTCTGAAGAAAATCGGGGACACCCCTATGGTCAGAATCAA	G>A	G>R	missense	CBS
rs398123948	X	-	32411868	GCTTGAACAGAGCATCCAGTCTGCCCAGGAGACTGAAAAATCCTTACACTT	C>T	Q>*	stop-gained	DMD
rs1437184398	16	+	46884785	GACCCCCAGCTCCTGGGGCCGCAGCCAGAGCAGCGCGGCCGCCGAGGCCTC	C>T	Q>*	stop-gained	GPT2
rs886041105	19	-	8586611	CTTTCAACTGCGACAGGGGCCAGACCAGGTCCAGAGCCTCGAAGCCCTGGG	C>T	Q>*	stop-gained	ADAMTS10
rs748312802	3	-	38560260	AGACTTGCCTTTGAACTACACCATCGTGAACAACAAGAGCCAGTGTGAGTC	G>A	V>M	missense	SCN5A
rs1064796669	10	-	129867246	GTAGCTGATAACTCCCCATGCCATCCGAGTCCAGACCCCGCCGAGGCACAT	C>T	R>*	stop-gained	EBF3
rs587783489	16	-	3740487	CCGAGTGAACAAATTTTTGCGGCGCCAGAATCACCCTGAAGCCGGGGAGGT	C>T	Q>*	stop-gained	CREBBP
rs1064793293	X	+	48689434	GAGAAGCAGAGCCATCCACTCCTCCGGTGAGCTGATCCTGCCGGGGCCTCA	G>A	D>N	missense	WAS
rs587776965	11	-	123074702	GAAGAAGAGAGACCTAATGAAATTCGGTAAACCTCCCACATCCCTACTTTT	G>A	R>Q	missense	CLMP
rs74315349_1	1	-	26913841	GAGCTCCAGCCTCAAGGCTGTCCCCCGACCCCGTAGCCGCTGCCTATGTAG	C>T	R>*	stop-gained	NR0B2
rs587777138	8	+	67158540	AAGACGGCTTGCAGAACAGAGGGCACGAATTCAGCAGGAGTATGAAGAGGA	C>T	R>*	stop-gained	CSPP1
rs727503863	8	+	60822121	GAATACCAGTTGGAGGGAGTAAACTGGCTACTTTTCAATTGGTACAACATG	G>A	W>*	stop-gained	CHD7
rs1368733883_0	4	+	155730112	ACCAAACTTCCCTAGTGAAATCCCCGGAATCTGCCATTTTCTGGATGCTTA	G>A	G>R	missense	GUCY1A3
rs797045394	X	+	78043434	TCTGGTTGGAATTCCCATAGCTGCTGGTATGTGACTCTTAACTAGTACTGC	G>A	G>R	missense	ATP7A
rs587777672_1	2	+	219484160	AGCCTCCAAGCCTGCACCACCCCCCCAGGCCCTGCAAACCCTAGCGCTGCC	C>T	Q>*	stop-gained	SPEG
rs397514492	5	-	131162604	GGTGATACCCAAGAAACATATATCCCAGATTTCTGTGGCAGAAGATGATGA	C>T	Q>*	stop-gained	HINT1
rs869025494	9	-	136517851	GTGTCTGCAGGGCTACACGGGCCCCCGATGCGAGATCGACGTCAACGAGTG	C>T	R>*	stop-gained	NOTCH1
rs137852847	3	-	4362223	TGTTACAGGTATCGCTGTGCTGCTCGGAGCCAGAACACACCTGATAGCTCT	G>A	R>Q	missense	SUMF1
rs121964926	13	+	113118698	GAGCTCATGGTCCTCAACGTGCCCCGGCTGATGACCCAGGACTGCCTGCAG	G>A	R>Q	missense	F7
rs137853150	11	+	68047480	CCCCTTCCTGTTTGCTGTGATGTTCGGGGATGTGGGCCACGGGCTGCTCAT	G>A	G>R	missense	TCIRG1
rs794726932	X	+	74421963	TGGGTGGTGGTGTTCGCTGCCACCTGGTGCAACGGCTCCATCTTCGGCATC	G>A	W>*	stop-gained	SLC16A2
rs769215629_1	5	+	90724960	AAGAAAATCATCTGTTACTGTTTACCGATGGCAGGGGATTTTTATTCCAGT	C>T	R>*	stop-gained	ADGRV1
rs1064796702	20	-	10652491	TGGCAGTGCCTCTGTGAGACCAACTGGGGCGGCCAGCTCTGTGACAAAGGT	G>A	W>*	stop-gained	JAG1
rs771937610	9	+	130494984	AAGGGCCAGGTGTACATCCTCGGCCGGGAGTCCCCACTGTCTCTCTACAAT	G>A	R>Q	missense	ASS1
rs121918236	9	+	137233722	ACTGGTGCGGCACCACGGGGCAGCCGGTGAGGCACCCAACCCTAGGCCCTC	G>A	P>P	synonymous-codon	SLC34A3
rs28940291	1	+	11992660	AGAGGCATCAGTGAGGTGCTGGCTCGGAGGCACATGAAAGTGGCTTTTTTT	G>A	R>Q	missense	MFN2
rs188119157	18	-	46563166	TGTGGGTGGCGCAGGCACCAGTGCCCGAGTCTACATGCAGATCTATGGAGA	C>T	R>*	stop-gained	LOXHD1
rs119462985_1	9	+	131518945	CACGGTGTGGAACGTGGAGGAGCACCGATACGGCGCGAGTGAGTCCGCGGC	C>T	R>*	stop-gained	POMT1
rs878853036	11	-	65540034	GCCCGGGCCCTCCGGCCGCGATTGCCAGCTCCCCGAGAGCCCGGCCGGTGA	C>T	Q>*	stop-gained	LTBP3
rs121918223	20	+	18543095	GGAGGCTGCGGCAGTGTTGATGGCACGGCTTGGGGTGTTCCGAGCGGAGTC	C>T	R>W	missense	SEC23B
rs928945364	2	-	151617381	AGAAATCATGTTAGCCAAACTCAACCGAATAAACTACAGTGATGTAAGTAA	C>T	R>*	stop-gained	NEB
rs764575966	1	+	161356832	CATGTATCATACCTGGAATGGGATCCGACACTTGGTAAGTTAATTCGGGAT	C>T	R>*	stop-gained	SDHC
rs923052172	12	+	112477974	GCGGATGGTGTTCCAAGAAAACTCCCGAGTGATTGTCATGACAACGAAAGA	C>T	R>*	stop-gained	PTPN11
rs775607037_1	9	+	128332171	TTGTCAGAGGGTCTCCCCAGACACCCGAGCACCCACCCGCTTCGTGGATGA	C>T	R>*	stop-gained	COQ4
rs397516874	13	-	20189212	TAAGGACATCGAGGAGATCAAAACCCAGAAGGTCCGCATCGAAGGCTCCCT	C>T	Q>*	stop-gained	GJB2
rs104894701	19	+	920542	CTACGCCTTCCTGGGCTCGCACTTCCGACAGGCCTTCCGCCGCGTCTGCCC	C>T	R>*	stop-gained	KISS1R
rs1057518760	2	-	240788182	GCAGAAGCAGGTGTACCGGGACATCGGCGAGGAGATGCTGCAGCATGCCTT	G>A	G>S	missense	KIF1A
rs1018084204	8	-	27463317	GGGGGCCCTTCTGGGCTGTGTGCCCCGGTGGCTTCTGATGAACCGGCCCCC	C>T	R>W	missense	CHRNA2
rs28934907	X	-	154032268	CCCCACCCTGCCTGAAGGCTGGACACGGAAGCTTAAGCAAAGGAAATCTGG	C>T	R>W	missense	MECP2
rs67486158	X	+	38367361	CCTTCTCACTCTAAAAAACTTTACCGGAGAAGAAATTAAATATATGCTATG	G>A	G>R	missense	OTC
rs281864784	17	+	68525886	AAATGTGAAATTGTGGGGCATCGACCGAGACAGCTATAGAAGAATCCTCAT	C>T	R>*	stop-gained	PRKAR1A
rs879255593	3	+	193662936	CACAGTCCGGAAGAACCTTGAATCCCGAGGAGTAGAAGTAGATCCAAGCTT	C>T	R>*	stop-gained	OPA1
rs62642576	1	-	94011319	TGTCTTCCCCCACTTCTGCCTGGGCCGGGGCCTCATTGACCTTGCACTGAG	C>T	R>W	missense	ABCA4
rs554945964	6	-	42721910	CTCAAGAACGGCATGAAGTACTACCGGGACACAGACACCCCTGGCAGGTGT	G>A	R>Q	missense	PRPH2
rs1064794003	8	+	93780891	GTTTATAGGAGACAGAATCTTCCTTGGCTGTTTTATGGAGACCAGTTAGGA	G>A	W>*	stop-gained	TMEM67
rs121918370	18	-	46572125	GGATAAGGATGATGGGCAGCTGGTCCGAGAGTTGCTACCCAGTGACAGCAG	C>T	R>*	stop-gained	LOXHD1
rs769733603	5	+	177204141	CTAGTTTCCAACCGGAGGCCCTATCGGCAGTACTACGTGGAGGCTTTTGGA	G>A	R>Q	missense	NSD1
rs1057520720	17	-	44867860	CAAAAAGGCCCCAACTAGCAGCTCCCAGAGAAGTTTCGTGGAGTTTATCTT	C>T	Q>*	stop-gained	EFTUD2
rs375346212_1	5	-	141955337	CAACCAGGGAGCACCGGCGGAGAGCCGAGAGGTGCTGCAAGACACGGTCAA	C>T	R>*	stop-gained	PCDH12
rs797045969	11	-	792722	AGCAGCCTCTTTGTCCCCAGCCGCCCAGAGGAAGATCCTGGCTGCCCAGGG	C>T	Q>*	stop-gained	SLC25A22
rs398123929	X	-	32468509	GCTAGAGGAGCAAATGAATAAACTCCGAAAAATTCAGGTAATTCAAGATTT	C>T	R>*	stop-gained	DMD
rs397517337	10	+	71779351	GGGACCATTTGAAGTCACTGAGGGCCAGCCGGGGCCCAGAGTGTGGACCTT	C>T	Q>*	stop-gained	CDH23
rs1085307471	11	-	64808079	CACAGGCACCAAATTGGACAGCTCCGGTGTGGCCTTTGCTGTGGTTGGGGC	G>A	G>S	missense	MEN1
rs794728537	11	+	2778023	CAACACGATCGGCGCCCGCCTGAACCGAGTAGAAGACAAGGTAGGCTCACG	C>T	R>*	stop-gained	KCNQ1
rs727503171	11	-	47332580	CACTGCTATGCTCTGCTGTGCTGTCCGGGGTAGCCCCAAGGTAGGGAACTT	C>T	R>W	missense	MYBPC3
rs137852557	X	+	640836	TCTCCCCAAGGTTTGGTTCCAGAACCGGAGAGCCAAGTGCCGCAAACAAGA	C>T	R>W	missense	SHOX
rs80359823	1	-	42929298	GTCTGGCAGGTCTTCTATTACTCCACGAGCATCTTCGAGAAGGCGGGGGTG	C>T	T>M	missense	SLC2A1
rs1163061829_0	1	-	215674817	TCAGAAGTCAGCCCTCCAGATCTTTGGGCCGTCAGTGCCACTCAAATGAAT	G>A	W>*	stop-gained	USH2A
rs587776932	3	+	179230077	TGTAGCTACCTTCATTTTGGGAATTGGAGATCGTCACAATAGTAACATCAT	G>A	G>R	missense	PIK3CA
rs1057520292	X	+	154558650	AAGGAATGCCAGGCTCTGGAGGGTCGGTGAGTCGGGGGAGCCGGCTCCGGA	G>A	R>Q	missense	IKBKG
rs554294508	8	+	28717441	GAAGCCCTGGAAGTCGGTGCCGTCCCGGTGGTGCTGGGGGAGCAGGTCCAG	C>T	P>L	missense	EXTL3
rs1057519748	21	-	34859486	CATCAAAATCACAGTGGATGGGCCCCGAGAACCTCGAAGTAAGTGCATCCA	C>T	R>*	stop-gained	RUNX1
rs61754425	X	-	154032529	AGAAAAGTCAGAAGACCAGGACCTCCAGGGCCTCAAGGACAAACCCCTCAA	C>T	Q>*	stop-gained	MECP2
rs869312399	X	-	101398810	GAGAGAATTGTTGATGTTGCTGGACCAGGGGGTTGGAATGACCCAGATATG	C>T	P>L	missense	GLA
rs1057518075	2	+	188995061	TTATTTTCAGGGTGCCCCTGGGTTCCGAGGACCTGCTGGACCAAATGGCAT	C>T	R>*	stop-gained	COL3A1
rs751953459	6	+	80167737	ACAAGGAATTGTTGGATTTGGAATCGGAATTGCGGTCACTGGAGCTACTGC	G>A	G>R	missense	BCKDHB
rs121918396	19	+	44908979	CCGCTACAGGAGCGGGCCCAGGCCTGGGGCGAGCGGCTGCGCGCGCGGATG	G>A	W>*	stop-gained	APOE
rs137852424	X	-	154953991	CCTGTTTTCTGTATTTGATGAGAACCGAAGCTGGTACCTCACAGAGAATAT	C>T	R>*	stop-gained	F8
rs869312890	17	-	42339328	GCTGGAGCAGCACCTTCAGGATGTCCGGAAGAGAGTGCAGGTGATGCAAGT	C>T	R>W	missense	STAT3
rs778139192_1	15	-	89629561	GGTCTTGGGACAGGTGGTGACGCTCCGAGAGGAGCAGCACCAGCAGCAGAT	C>T	R>*	stop-gained	KIF7
rs151110146	7	-	152649295	AGAAATGCTTTATCACCTAACAGCACGATGTATACTTCCCAAATCAGAAGG	C>T	R>*	stop-gained	XRCC2
rs138189536	1	-	11802981	GGACCCCGAGCGGCATGAGAGACTCCGGGAGAAGATGAGGCGGCGATTGGA	C>T	R>W	missense	MTHFR
rs758555274_1	12	-	49051366	GGCTGAGGAGCCACACCTGTCCCCCCAGCCTGAGGAGCCATGCCTATGCGC	C>T	Q>*	stop-gained	KMT2D
rs397507556_1	1	-	115768445	TTTCCCCACATATGATGGGAAGGACCGAGTGGTAAGTCTTTCCGAGAAGAA	C>T	R>*	stop-gained	CASQ2
rs200564757_1	15	-	67236060	TTTGCATATTATTTTAGGTATAAACCGACAAAAAGCTCAAGAATGGTGCAT	C>T	R>*	stop-gained	AAGAB
rs587783613	X	+	48527015	GAAAGAGTATGCCAAGGGAGACAGCCGATACATCCTGTAAGTGTTTGCCTC	C>T	R>*	stop-gained	EBP
rs886041578	18	-	55234563	GACTTCCCCTGACCTGAACCCACCCCAGGACCCTTACAGAGGTAGGTTGGC	C>T	Q>*	stop-gained	TCF4
rs118204109	11	+	119091515	CCTGCAGCGCATGGGCTGGCACAACCGGGTGGGGCAGGTAGGGCCTGCCCC	C>T	R>W	missense	HMBS
rs886041904	17	-	50187492	TCCCTCTGGAGCCTCTGGTCCTGCTGGTCCCCGAGTAAGTCATGCCTTCTC	G>A	G>S	missense	COL1A1
rs1255777033	5	-	78969027	CCGGAAAGAATGCCTTCCAACCCGCCGAGGATTTGATACCTACTTTGGTAA	C>T	R>*	stop-gained	ARSB
rs386833560	9	-	6550883	GGAGGCAAGGGTCTTAAACAAGCCACGGAAACTGCGATATTAAATGCCAAC	C>T	T>M	missense	GLDC
rs121965019	4	+	1002747	CGCCCCGCAGATGAGGAGCAGCTCTGGGCCGAAGTGTCGCAGGCCGGGACC	G>A	W>*	stop-gained	IDUA
rs747619979	22	+	37734466	AGCCAAGCAGAGCCCCCTCATCCTTGGAGTCCTGAGAAGAGACCTGAGGGA	G>A	W>*	stop-gained	TRIOBP
rs62514959	12	-	102844424	ATTGACTTTCCATTCCAGATTTACTGGTTTACTGTGGAGTTTGGGCTCTGC	G>A	W>*	stop-gained	PAH
rs768643552	9	+	136418630	TGGCTCCTTCTCGGCTGGTGGGCCCGGCAAGGGCATGTTCTCCAGGCTCTA	G>A	G>S	missense	PMPCA
rs1057517744	17	-	37739443	CGTCAGAAAGCAACGAGAGATCCTCCGACGTAAGTGTTTTCATCCTGCCTC	C>T	R>*	stop-gained	HNF1B
rs137852239	X	+	139551196	TTTGGATAACATCACTCAAAGCACCCAATCATTTAATGACTTCACTCGGGT	C>T	Q>*	stop-gained	F9
rs773279269	2	-	48725689	GCCCGGAGCATTTATAAATCTTCCCCGATTAAAATACTTGTGAGAAATTTT	C>T	R>*	stop-gained	LHCGR
rs104886189	X	+	108620354	TGAAAGAGGCAGTCCAGGGATCCCCGGAGCACCTGGTCCTATAGGACCTCC	G>A	G>R	missense	COL4A5
rs765702241_1	5	+	119456323	ATTTTGTTTTTGATTAGGATTGGGCCGAGCCTATGCCCTGGCTTTTGCAGA	C>T	R>*	stop-gained	HSD17B4
rs149105551_2	1	-	152309494	ACAAAGATCCCGCCACGAGCAGGCACGAGACAGCTCCAGGCACTCAGCGTC	C>T	R>*	stop-gained	FLG
rs765887545_1	2	+	202555415	ACCTTTGACTATAGGGGAAAAAAACCGAAATTCAATTAACTATGAACGACA	C>T	R>*	stop-gained	BMPR2
rs863223412	12	+	51915438	CAGGGCAAACCAGCCATTGCCCACCGCGACTTCAAGAGCCGCAATGTGCTG	G>A	R>H	missense	ACVRL1
rs397514527	17	-	8076725	CCCACAGCTCCTCATCCCCCATACCCGATACACCGTCCAGATCAACAGCAT	C>T	R>*	stop-gained	ALOX12B
rs730882175	1	-	210804143	AGCACTTCTCTATGCCACCATCTTCGGGAATGTGACGACTATTTTCCAACA	G>A	G>R	missense	KCNH1
rs121908858	4	+	71339333	GAGCTCCACTTTCCTCAGGGTTGTCCAGCCAATGTTTAACCACAGTATTTT	C>T	Q>*	stop-gained	SLC4A4
rs587784350	22	-	38112547	GGATCCAGACGGGCGGGCTGTGGACCGGGCACGGGCCTGGTGCGAGATGGT	C>T	R>W	missense	PLA2G6
rs1057519193	1	-	215759786	AATTCTACAACAGTGGAATTATATTGGAGTCTGCCAGAAAAGCCCAATGGC	G>A	W>*	stop-gained	USH2A
rs781590560	2	+	219420150	AGCAGAGAACAATTTGGCTGCCTTCCGAGCGGTGAGTGCCCTTCTTTTCCC	C>T	R>*	stop-gained	DES
rs63750934	2	+	47414368	TGAACTGACTACTTTTGACTTCAGCCAGTATATGAAATTGGATATTGCAGC	C>T	Q>*	stop-gained	MSH2
rs1135402768	19	+	11105393	GTGCAACAGCTCCACCTGCATCCCCCAGCTGTGGGCCTGCGACAACGACCC	C>T	Q>*	stop-gained	LDLR
rs121909673	5	+	162093965	CTGGAAGGATATGACAATAAACTTCGGCCTGATATAGGAGGTTTGTTAAAG	G>A	R>Q	missense	GABRG2
rs121917753	2	+	165373331	CTGAGGCCACTGAGAGCTTTGTCCCGGTTTGAAGGAATGAGGGTAAGACTG	G>A	R>Q	missense	SCN2A
rs863223491	2	-	189062865	GTCCTTCTGGTCCTGTGGGCCCGCCGGTATGTGATTTTTGTGTGTGTGTGT	G>A	P>P	synonymous-codon	COL5A2
rs121909307	20	-	34942488	GCCTCCCGGACCCCAGCTGTGCACCGGTGGGTCCCCTGGGCAGCCCCCGGC	G>A	R>Q	missense	GSS
rs104886103	X	+	108591135	TCAGAAAGGTGATGAAGGACCACCTGGAATTTCCATTCCTGGACCTCCTGG	G>A	G>R	missense	COL4A5
rs1803200	3	-	33014076	AGACTTGCCCCAGGACACCTTTATCCAGTTTCCTGGATGGACCAAGGTACG	C>T	Q>*	stop-gained	GLB1
rs201153410	2	+	233328542	CCCACTTGAGATGGGTCCCCAGCCCCGAGCTGAGGCGGCCTGGCAGTTCTT	C>T	R>*	stop-gained	SAG
rs179363897	2	+	169492900	GCTTATGAAACTTCTAAAATGTATCGTGATTTTAAATTAAGAAGTGCACTA	G>A	R>H	missense	BBS5
rs180177100	16	-	23635306	TGCAGAATATTATGTTAGAACAACACGAAGCATGTCCAATTGCCAGAGGAA	C>T	R>*	stop-gained	PALB2
rs61753979	X	-	154030471	CACGGCCGCAGAAAAGTACAAACACCGAGGGGAGGGAGAGCGCAAAGACAT	C>T	R>*	stop-gained	MECP2
rs1060499630	1	-	241513659	GAAGCGAGCGGCCGCTGAAGTAAACCAGGATTATGGTCTTGATCCAAAGAT	C>T	Q>*	stop-gained	FH
rs199470445	2	-	174753659	GGAGTCCCGGGGCTGGAAGCACTCCGTGACCTATTCCTGCTGCCCCGACAC	G>A	V>M	missense	CHRNA1
rs879254452	19	+	11102733	GTCAACCGCTGCATTCCTCAGTTCTGGAGGTGCGATGGCCAAGTGGACTGC	G>A	W>*	stop-gained	LDLR
rs121912996_1	6	+	7583062	GTCACAGTTAGAAACAGAACGCTCCCGATATCAGAGGGAGATTGATAAACT	C>T	R>*	stop-gained	DSP
rs1244655820	17	+	42543603	GATGAATACCAGCATCTGGTACAACCGATCTGATGTGTTTGAGGCCTGGCG	C>T	R>*	stop-gained	NAGLU
rs587779723	2	+	189004347	CATGCCAGGTCCTAGGGGAAGCCCTGGCCCTCAGGGTGTCAAGGTGAGTAT	G>A	G>S	missense	COL3A1
rs869312747	1	-	179552664	TTTTTCAGTAAAGATGTGAGGTTGCCAGCTGGGCTTCAGCACTCACTGGCT	C>T	P>L	missense	NPHS2
rs746307931	17	+	3659927	TGGCAACGTGCTCCTGGACTTCACCGGGGGCAGCTTCAGCCTCCTGCAGAT	G>A	G>R	missense	CTNS
rs587779350	12	-	102419619	AGGCATCGTGGATGAGTGCTGCTTCCGGAGCTGTGATCTAAGGAGGCTGGA	C>T	R>W	missense	IGF1
rs1180256773	3	+	193642817	GTGGCCCTATTTAAAGATAGTTCTCGGGAGTTTGATCTTACCAAAGAAGAA	G>A	R>Q	missense	OPA1
rs121918355_1	14	-	74555629	GCACGTGGGGTTGTCCCGCACTGTCCGACTTCACCCGACTGCCACGGCCAG	C>T	R>*	stop-gained	LTBP2
rs724159948	21	+	37490273	TGACTTGCTGAGAAACACCAATTTCCGAGGGGTCTCTTTGAACCTAACACG	C>T	R>*	stop-gained	DYRK1A
rs1302726543	4	+	88019499	ACTCATGGAGGAAAGCAGCACTAACCGAGAGAAATACCTTAAAAGTGTTTT	C>T	R>*	stop-gained	PKD2
rs119103230	21	-	36759781	TTATTACAGTGACCTCATGAAGATCGGCGGAGTTCTGGTTAACTCAACACT	G>A	G>S	missense	HLCS
rs104886071_1	X	+	108580548	TACTGCATAGGGACTTCCTGGTGACCGAGGGCCTCCTGGACCTCCAGGGAT	C>T	R>*	stop-gained	COL4A5
rs104893778	3	+	129533701	TACCGTGTCCAAGACGGAGACGAGCCAGGTGGCCCCGGCCTAAGACCTGCC	C>T	Q>*	stop-gained	RHO
rs1057517745	20	+	44406196	TGTGACGGCTGCAAGGGCTTCTTCCGGAGGAGCGTGCGGAAGAACCACATG	G>A	R>Q	missense	HNF4A
rs119485094	16	+	81365405	GGAGCTGTATGTGTTTGGGGGAGTCCGAAGTCGTGAGGACGCCCAGGGTAG	C>T	R>*	stop-gained	GAN
rs137852513	X	-	8585354	TCAACTGACTGACATAAGACCCAGCCGATGGTACCAGTTTCGAGTGGCTGC	C>T	R>*	stop-gained	ANOS1
rs121434545_1	15	+	42384501	TTCACAGGAAATTTGCGAGAATCCCCGATTTATCATTGATGGAGCCAACAG	C>T	R>*	stop-gained	CAPN3
rs1300848445	19	+	39485570	TCCAATTCTGGTACAGCAGTTGCGCCGGACATACAAATATTTCAAAGATTA	C>T	R>W	missense	TIMM50
rs797045138	11	-	1753546	GGCCGCTACTACACTGTGTTTGACCGTGACAACAACAGGGTGGGCTTCGCC	G>A	R>H	missense	CTSD
rs1057516524	19	-	12658291	TACGCGGATGGCCCCCACCAGTTCTGGACCGGTTACTTTTCCAGTCGGCCG	G>A	W>*	stop-gained	MAN2B1
rs144467873	2	-	21006289	CACTTACTTGAATTCCAAGAGCACACGGTCTTCAGTGAAGCTGCAGGGCAC	C>T	R>W	missense	APOB
rs121918203	16	-	53645694	TTATGTTTTTGATGATAGTGATACCCAGGAGAATATTTACATAGGAAAAGT	C>T	Q>*	stop-gained	RPGRIP1L
rs113485686	2	+	189001554	TTTCCAGGGTGAAGGTGGTGCCCCCGGACTTCCAGGTATAGCTGGACCTCG	G>A	G>R	missense	COL3A1
rs115746363_1	1	-	152312410	ACAAGGATCCCACCATGAGCAGGCACGAGACAACTCCAGGCACTCAGCATC	C>T	R>*	stop-gained	FLG
rs1060500525	2	-	178559797	CTCATTTACCATGACTGTGCCTTTCCGAGGAAGACCAGTACCCAATGTCTT	C>T	R>*	stop-gained	TTN
rs118203914	16	-	71576247	GGCCAAGAAAACTTTCAACCCCATCCGAGCCATTGTGGACAACATGAAGGT	C>T	R>*	stop-gained	TAT
rs483353037	12	+	54283958	TGGAGGCCAATACTTTGCAAAACCACGAAACCAAGGTATGGTATCTATGTA	C>T	R>*	stop-gained	HNRNPA1
rs587780538	2	+	47799350	GGGCTGGTATTCATGAAAGGCAACTGGGCCCATTCTGGCTTTCCTGAAATT	G>A	W>*	stop-gained	MSH6
rs886044381	2	+	71513919	GCTGTCAGACAAACCGCAGGATTTCCAGGTGATGAACGGGCTTTCTCTGAC	C>T	Q>*	stop-gained	DYSF
rs121908581	2	+	169487811	TCTTTGCTTTTGGATTTTAGCTGTCGGTTACAATTGCATATTGAATATTAC	G>A	G>S	missense	BBS5
rs121913162	2	+	113129619	GAAGACCTTCTATCTGAGGAACAACCAACTAGTTGCTGGATACTTGCAAGG	C>T	Q>*	stop-gained	IL1RN
rs867966048	1	+	161340637	GATGTCCATCTGCCACCGTGGCACTGGTATTGCTTTGAGTGCAGGTATGTA	G>A	G>S	missense	SDHC
rs45517216	16	+	2072337	CTTTACTTCCCCTTGCAGTGTGGACCAGCTGTGCTCTGCTCTCTGCTCCAT	C>T	Q>*	stop-gained	TSC2
rs764139968_2	16	+	88436738	GGCGAGCTCACAGGGGCCACAGAGCCGAAGGACAGAGGAGGCTGCAGGGGC	C>T	R>*	stop-gained	ZNF469
rs121913637	14	-	23425971	CAACCGCATCCTCTACGGGGACTTCCGGCAGAGGTGGGTATGAGGGTGCAC	C>T	R>W	missense	MYH7
rs199469629	5	-	137639021	TCCATTGCCAGCATGCAGGAGCGCCGGAGCACACTGGGCGCAGCGGTGCTC	G>A	R>Q	missense	KLHL3
rs786204875_0	10	+	87960913	TTTTAGGACAAAATGTTTCACTTTTGGGTAAATACATTCTTCATACCAGGA	G>A	W>*	stop-gained	PTEN
rs74315303_1	1	-	150799607	GAAAGCCCTGAAGAGGGCAGTGGCCCGAGTGGGACCTGTCTCTGTGGCCAT	C>T	R>*	stop-gained	CTSK
rs121434287	8	-	144415295	AGCGGGTCTTGCTTCCACGCCTTGCCGAGCCCTCAGTACTTCGTGGACTTT	C>T	P>L	missense	SLC39A4
rs121909723	2	-	27313032	GGGTCTGCAGGAACACCAGAGAGGCCGGACTCTGACCATGGTGTCCCTGGG	C>T	R>W	missense	MPV17
rs121912931	6	-	70281033	TTTTCTCCTACCCCTCCAGGGTGACCGAGGTCCTAAGGGCCCCCCGGGCCC	C>T	R>*	stop-gained	COL9A1
rs74315401	20	+	4699525	GGCACCCACAGTCAGTGGAACAAGCCGAGTAAGCCAAAAACCAACATGAAG	C>T	P>L	missense	PRNP
rs886037721	14	-	95095867	ATTCAAGAATAAGGCTTACCTTCTCCAGGCTTTTACACATGCCTCCTACCA	C>T	Q>*	stop-gained	DICER1
rs780673293	2	-	166277336	TAAACTTTATATTTGCTTTTAGCTCCGAGTCTTCAAGTTGGCAAAATCCTG	C>T	R>*	stop-gained	SCN9A
rs1057519454	9	+	136410732	GGGCTCGGGTTCTTGGGGCTGTTCGCGGCTGAGGTGAGCCAAAGGCGAACC	C>T	R>W	missense	PMPCA
rs1279918132	11	+	77179828	GGCCCGCCAGCGCATCATCCAGTTCCAGGCCCGCTGCCGCGCCTATCTGGT	C>T	Q>*	stop-gained	MYO7A
rs121909598	2	-	208121728	GGGGACTATAGGCGCTACCAGGACTGGGGGGCCACGAATGCCAGAGTGGGC	G>A	W>*	stop-gained	CRYGD
rs1064794858	19	-	13262781	CACGATTAAATCCCTCCGAGTCCTCCGGGTGCTACGACCTCTTAAAACCAT	C>T	R>W	missense	CACNA1A
rs111033623	X	+	124365786	GTATCACGGTTACATTTATACATACCGAGTGTCCCAGACAGAAACAGGTTC	C>T	R>*	stop-gained	SH2D1A
rs1064795085	3	-	38599020	GCCATCGGAGGAGCCAGGCGGGCCCCAGATGCTGACCTCCCAGGCTCCGTG	C>T	Q>*	stop-gained	SCN5A
rs761651320	7	+	66087368	TGCAGGCAATCCCCTGGGTGTGGACCGAGAGCTGCTCCGAGCAGGTGAGAC	C>T	R>*	stop-gained	ASL
rs74315477	22	-	50625674	CCCTGACTCTGCCCCCAGAGCCCTCGGCAGTCTCTCTTCTTCTACCCGTCC	G>A	R>Q	missense	ARSA
rs1057521092	7	-	44145651	ACCCTCGACCACCGACTGCGACATCGTGCGCCGCGCCTGCGAGAGCGTGTC	G>A	V>M	missense	GCK
rs104895564	19	-	53810809	CAGCGCGCCTCTCCAGGAGCTCATCCGAGTTCCCGAGCGCCTCCTTTTCAT	C>T	R>*	stop-gained	NLRP12
rs200391019	6	-	52024940	GGTGAACATCGGTGCTGAGCTCATCCGGTGCATTGTTCCCACAGGGAATGG	C>T	R>W	missense	PKHD1
rs104894704	19	-	50908596	GGGAACTCTTGCCTCGTTTCTGGCTGGGGTCTGCTGGCGAACGGTGAGCTC	G>A	W>*	stop-gained	KLK4
rs63750139	2	+	47806488	AGAAAATGAATGTGAAGACCCCAGCCAGGAGACTATTACGTTCCTCTATAA	C>T	Q>*	stop-gained	MSH6
rs121909683	2	-	85554269	TGAGGAGCTGACTAGCCTGCTGGTCGTGCACTGGGGTGGGCTGCTGCTTGA	G>A	V>M	missense	GGCX
rs879254805	19	+	11111603	CAAGTGCCAGTGTGAGGAAGGCTTCCAGCTGGACCCCCACACGAAGGCCTG	C>T	Q>*	stop-gained	LDLR
rs587777057	16	+	56336744	TGCCTCCTACAGGCTGTTTGACGTCGGAGGCCAGCGATCTGAACGCAAGAA	G>A	G>R	missense	GNAO1
rs267608643	X	+	18604572	GCTCAGCCCTTCTGGAAGAAATAACCGAAATGAGGGAACGCTGGACTCACG	C>T	R>*	stop-gained	CDKL5
rs121913301	13	+	48368549	TAGTTTTGAAACACAGAGAACACCACGAAAAAGTAACCTTGATGAAGAGGT	C>T	R>*	stop-gained	RB1
rs886039544	12	+	120994229	CAGGGGCTGGGCTCCAACCTCGTCACGGAGGTGCGTGTCTACAACTGGTTT	C>T	T>M	missense	HNF1A
rs74315366	1	-	17033078	TGAAGTTGACTCTACTTTGACCTTCCGAAGATCATGCAGAGAAGGTGAGCA	C>T	R>*	stop-gained	SDHB
rs199476122	M	+	3697	ATCAAACTCAAACTACGCCCTGATCGGCGCACTGCGAGCAGTAGCCCAAAC	G>A	G>S	missense	ND1
rs1057520918	19	-	13262780	ACGATTAAATCCCTCCGAGTCCTCCGGGTGCTACGACCTCTTAAAACCATC	G>A	R>Q	missense	CACNA1A
rs113994145	11	-	66851880	CCCTGGCGGCGGCTGCAGGAGCTCCGGGAGCTCATCCCCAACATCCCTTTC	G>A	R>Q	missense	PC
rs886041207	10	+	75022006	CGAAAAATAAATATTTGCATTCCCCGGAGAGCCGGCCAGTCACAGGGGAGC	G>A	P>P	synonymous-codon	KAT6B
rs387907010	1	+	108924083	CTCACAGAGTCGCCGTCTGGATGACCAGAGGGCTAGTTTCAGTAATTTGCC	C>T	Q>*	stop-gained	GPSM2
rs373525781	15	+	90763016	CAGAAATCTGAAACATGAGCGTTTCCAAAGTCTTAGTTTTCCTCATACAAA	C>T	Q>*	stop-gained	BLM
rs397516354	19	-	55154094	ATGATGCAGGCGCTGCTGGGGGCCCGGGCTAAGGAGTCCCTGGACCTGCGG	G>A	R>Q	missense	TNNI3
rs368918847_1	17	+	14207106	CGTGGACGCAGACCGCAGGAGCTCGCGGAGACTGTTCTTCTGCAGCCTGTG	C>T	R>W	missense	COX10
rs121965085	11	+	77174816	GTACTCAGGAATGATGGAGACCATCCGAATCCGCCGAGCTGGCTACCCCAT	C>T	R>*	stop-gained	MYO7A
rs797045360	X	+	78015810	CGTGGAGATATCATTAAAGTAGTTCCAGGAGGCAAATTTCCAGTGGATGGT	C>T	P>L	missense	ATP7A
rs199950178	18	-	13885095	CCACGCACTGCGGTACCACAGCATCGTGACCATGCGCCGCACTGTGGTGGT	G>A	V>M	missense	MC2R
rs794728517	11	+	2583474	CATCGGCTATGGGGACAAGGTGCCCCAGACGTGGGTCGGGAAGACCATCGC	C>T	Q>*	stop-gained	KCNQ1
rs559590585	2	-	178608330	GAAGTTAACAGTACACATTGGTCTCGTGTCAACAAAAGCCTTCTGAATGCC	G>A	R>H	missense	TTN
rs1364690005	16	-	89282455	ATCTTCATCCAAGAAGAGCCACGACCGAGAGCGAGCCAAGAAAGAGAAGGC	C>T	R>*	stop-gained	ANKRD11
rs1057516045	1	-	225403404	TTATTTCACCATGTTGCTTGTCCACCGAGAAGCTCGTGACGAGTACCACTG	C>T	R>*	stop-gained	LBR
rs121912737	12	+	110340702	GGCTGCGTGGGCATGCTGGATCCTCCGAGAATCGAGGTGGCCTCCTCCGTG	C>T	P>L	missense	ATP2A2
rs118192151	19	+	38584974	CTGTTTCACATGTACGTGGGTGTCCGGGCTGGCGGAGGCATTGGGGACGAG	G>A	R>Q	missense	RYR1
rs397516484	1	-	201359244	TGCTTCCCCTGCAGCTCCAAGACCCGCGGGAAGGCTAAAGTCACCGGGCGC	G>A	R>H	missense	TNNT2
rs796052850	19	-	49864205	GTACCCAGAGATTCCCCGTAAGCTCCGAGAGCTGGAAGCCGAGGGCTACAA	C>T	R>*	stop-gained	PNKP
rs375086983	5	-	173232696	CCCGCCGGGCCTTCCCCAGCGCAGCCGGCCACTGCCGCCGCCAACAACAAC	C>T	P>L	missense	NKX2-5
rs121434288	8	-	144413288	CGCCTTCGCGTCCTCCTGGAAGACCGGGCTGGCCACCTCGCTGGCCGTGTT	G>A	G>R	missense	SLC39A4
rs28937593	10	+	72007942	GTCATCCAGCTGGTGCGCGACCCCCGGGCCGTGCTGGCCTCGCGCATGGTG	G>A	R>Q	missense	CHST3
rs869025544	2	-	178594134	GGCAAACCAAAGCCTAAGGTTTCCTGGTTCAAAGATGAAGCTGATGTGCTG	G>A	W>*	stop-gained	TTN
rs751478142	5	-	138570994	TTATGCTACCAAGCGTCTCATTGGCCGGCGATATGATGATCCTGAAGTACA	C>T	R>W	missense	HSPA9
rs1236962991	1	-	225411351	CAAATACTTTTGTGAATTGCGCCCCGGATTGATTGGATGGGTATGTCTGGT	G>A	G>R	missense	LBR
rs121909512	17	-	4902010	GGCGGCTCCGTGACGTGGCTGCCTCCGGCCATCTACCGCAGCGTCTGCGCA	C>T	P>L	missense	CHRNE
rs267606745	2	+	227295044	ACGTGATGGAATTCCTGGTCCAGCCGGAGAAAAGGGAGAAACGGGTACAAC	G>A	G>R	missense	COL4A3
rs104894663	18	-	59272465	GAACCGCACGACTTTCACCACGTACCAGCTGCATGAGCTGGAGCGCGCGTT	C>T	Q>*	stop-gained	RAX
rs146278035	16	+	57651421	CTACCACTTCTGCCTCTACTGGAACCGACATGCTGGGAGATTACATCTTCT	C>T	R>*	stop-gained	ADGRG1
rs202182978_1	16	+	89100709	GCTGCCCCATGTGGTGCTCACCTTCCGGCGCCTGGGCTGCGCCTTGGCGTC	C>T	R>W	missense	ACSF3
rs886039657	X	-	101371635	CATTGAAAGGTTCCCTTATCCCTTCCAGGTGAGTTATTTTCTCTCACCAAA	C>T	Q>*	stop-gained	BTK
rs796053098	2	-	165992144	TGACATGTTCAACTTTGAGACCTTTGGCAACAGCATGATCTGCCTATTCCA	G>A	G>S	missense	SCN1A
rs760576804_0	12	-	32878512	ACAACTGCCACTTATGAAGGTCGCTGGGGAAGAGGAACAGCACAGTACAGC	G>A	W>*	stop-gained	PKP2
rs587783019	14	+	21325372	CGATGTGCTTGGAGGCCGGAAGGCCCAGGAAGAGGAGGTGAGAAAAAAGAT	C>T	Q>*	stop-gained	RPGRIP1
rs397514679	X	-	47574321	CCGCCCGCCCGCCTCTCCGTCTCCCCAGCGCCAGGCGGGCCCCCCACAGGC	C>T	Q>*	stop-gained	SYN1
rs121908043_1	19	+	11113307	CATCGCCTACCTCTTCTTCACCAACCGGCACGAGGTCAGGAAGATGACGCT	C>T	R>W	missense	LDLR
rs1114167692	2	+	47795914	TCTAGGTTCAAAATCAAAGGAAGCCCAGAAGGGAGGTCATTTTTACAGTGC	C>T	Q>*	stop-gained	MSH6
rs368861241	19	-	55154095	CATGATGCAGGCGCTGCTGGGGGCCCGGGCTAAGGAGTCCCTGGACCTGCG	C>T	R>W	missense	TNNI3
rs121913048	2	-	127279270	GAACCCCAACAAATTTAGAGCTTGCCAGTTTCTGATCAAGTTTCATGAAAG	C>T	Q>*	stop-gained	ERCC3
rs886039424	3	+	37048911	TGAATTTCTTTGGACCAGGTGAATTGGGACGAAGAAAAGGAATGTTTTGAA	G>A	W>*	stop-gained	MLH1
rs147030232_1	16	-	56501014	ACTCTTCCCTGCAGACACCATCATCCGAGCAGTATTGATTTTTGCAGAAGG	C>T	R>*	stop-gained	BBS2
rs201253919	1	-	52383437	CCTGCCAGAGCGAATCATGATGAACCGGGTGTCCAGCCGACTGGTAGGTTC	C>T	R>W	missense	ORC1
rs777830265	21	+	46355533	AGCGCTGGAGTCTCCCCTCTGCATCCAGCACGAGGGGCATGTCTCAGACAG	C>T	Q>*	stop-gained	PCNT
rs1439786424_1	12	+	32737153	CAGAGAATTACCTTCAGCTGTATCACGAGACAAGGTAAAAAAATGTTTTTA	C>T	R>*	stop-gained	DNM1L
rs863225075	13	+	114325386	TCCCCCAAAGCAGCCTCAGATATCTGGAAGCCTGTTCTCTCTATCGATACT	G>A	W>*	stop-gained	CHAMP1
rs121434604	3	+	46895866	GGAGGCACCCACTGGCAGCAGGTACCGAGGTACGTCTCTGCTTCCATGCAT	C>T	R>*	stop-gained	PTH1R
rs672601370	2	-	240775863	AGATTCCGTGTTGACCTGGCTCCTCCGGGAAAACCTGGGTGAGAACTTGTG	C>T	R>W	missense	KIF1A
rs397509369	2	+	189002343	CCCTCCAGGACCTGCTGGTTTCCCTGGTGCTCCTGTAAGTGTGAATATTTA	G>A	G>S	missense	COL3A1
rs1489209061	X	-	30308492	CAGCTGGTGCTGGTGCGCAACTGCTGGGCGTCCCTGCTCATGCTTGAGCTG	G>A	W>*	stop-gained	NR0B1
rs193922107	13	-	51939091	ATGGGTGTGGACGTGGTTCTGATCACGGGGGACAACCGGAAGACAGCCAGA	C>T	T>M	missense	ATP7B
rs397514712	14	+	50628155	AAGATGGGTGGGGAAGAATTTAGCCGGCGTTACCTGCAGCAGTTGGAGAGT	G>A	R>Q	missense	ATL1
rs876658166	16	-	23635168	AAACCTTTCCAATGAGGAAACTGACCAAAGTGAAATTAGGATGTCTGGCAC	C>T	Q>*	stop-gained	PALB2
rs762811727	11	-	78119193	TGGATTAATGCTACTCTCCATTGCACGATTATTTCAGGTAAACATAATTGT	C>T	R>*	stop-gained	ALG8
rs63750077	17	+	44350251	AGGTAACAACTCCGTGGGTGCCATCCAGTGCCCTGATAGTCAGTTCGAATG	C>T	Q>*	stop-gained	GRN
rs145536062	2	+	70963195	TGCTAGAGAGGAGGTGCCTGGGCGCCGAGGGTTTCCTGGATATATGTACAC	C>T	R>*	stop-gained	ATP6V1B1
rs397516940	6	+	7580721	TGAAAACGCGAGATTACAAAGGGTCCAGTATGACCTGCAGAAAGCAAACAG	C>T	Q>*	stop-gained	DSP
rs1060501047	15	-	48600172	CTGCAGTGACGATCACTGTCTATGCCAGAAAGGATACATAGGGACTCACTG	C>T	Q>*	stop-gained	FBN1
rs746000327	10	+	116555268	GCCAAATTTGTGGATGTAATTCACACGGATGGTGCCCCCATAGTCCCCAAT	C>T	T>M	missense	PNLIP
rs766608075	22	+	19764232	ACGCCAGGCCGCGTGCACTACCACCCGGACTCGCCTGCCAAGGGCGCGCAG	C>T	P>L	missense	TBX1
rs397509423	3	-	49723293	GGCCTCTTCCTTCCAGCTGGGAATCCGAATCTCCATGTCCCATGAAGAGGA	C>T	R>*	stop-gained	GMPPB
rs1358275550	7	+	100723081	TTCCGAGTCTACTCCAATTTCCTCCGGGGAAAGCTGAAGCTGTACACAGGG	G>A	R>Q	missense	EPO
rs63750489	3	+	37020326	TCCTGACAGTTTAGAAATCAGTCCCCAGAATGTGGATGTTAATGTGCACCC	C>T	Q>*	stop-gained	MLH1
rs766313615_2	9	-	95467368	GGGGGTCAGCCTTTATGGCACCACCCGAGTGAGAGACGGGCTGGACCTTAC	C>T	R>*	stop-gained	PTCH1
rs193922361	19	-	17837171	GAGCTTGATGAGCCAAGTGTCGTACCGGCATCTCGTGCTGCTCCACGGCGT	C>T	R>W	missense	JAK3
rs587783519	X	-	111410284	TCACAGCGCCCACTGTAGCTTCTACCGAACCAGAACCTTGCAGGCACTGAG	C>T	R>*	stop-gained	DCX
rs28940314	14	+	67724550	GTAGTGGTGATCACTGGCGCCAACACGGGCATTGGCAAGGAGACGGCCAGA	C>T	T>M	missense	RDH12
rs104894311	11	+	1841523	GAGGAGAAGTCTGGCATGGAGGGCCGGAAGAAGATGTTTGAGTCCGAGTCC	G>A	R>Q	missense	TNNI2
rs1380642629	2	+	71598644	GAACACCCTTAACCCCACCTGGGACCAGACGCTCATCTTCTACGAGATCGA	C>T	Q>*	stop-gained	DYSF
rs886048933	12	+	109595046	CCCCTAGGAGCTCATTGACATGAACCAGCACCATCTGAATGCCCTCGGCGT	C>T	Q>*	stop-gained	MVK
rs202017613	13	+	25699294	AAGTACGCGCTCTCCTTCGAAGTCCGGAGGAGTTTCCTGGATTTGGCACTC	G>A	R>Q	missense	ATP8A2
rs147903984_1	5	+	71596297	TATCATAGGAGGTGGTGAGAAAGCCCGAGCACTTCACATATCAAGAGGAAA	C>T	R>*	stop-gained	MCCC2
rs724159975	22	-	50224196	TGACTTCAGCTACGCCCGTGAACTCCGAGACAGGGAGAGAAGGCTGAAGTC	C>T	R>*	stop-gained	TUBGCP6
rs886041494	5	-	11082831	GTTTTTGCAGTGGTCAGTATATATCCGAGCCGCTGTCCGAAAAGAGAAAGG	C>T	R>*	stop-gained	CTNND2
rs61762293	19	+	41869138	CGGCGTCATGCCCAGCCACTTCAGCCGAGGCTCCAAGAGTGTGGCCCGCCG	C>T	R>*	stop-gained	RPS19
rs1202682161	18	-	57674854	GCCATTTTGGACTTCAACAGTGACCGGAAGCGAATGTCTATCATTGGTAAG	G>A	R>Q	missense	ATP8B1
rs794729305	2	-	178535388	AAGATGGCTCCGTGTAGGACAGGCCCGAGAAACACGTTATACCGTGATCAA	C>T	R>*	stop-gained	TTN
rs749484894	20	-	44626468	AACTCCAAAGTGGAGCCAATCCCCTGGAACCAGGCTGAGTGAGTGATGGGC	G>A	W>*	stop-gained	ADA
rs72651658	17	-	50190861	CAAAGATGGCGTCCGTGGTCTGACTGGCCCCATTGGTCCTCCTGGCCCTGC	G>A	G>S	missense	COL1A1
rs763944786	19	+	38469119	TGACTCAGGCTCCGAAACAGCCTTCCGGGAGATTGAGATTGGGGACGGTGA	C>T	R>W	missense	RYR1
rs199473631	3	-	38551085	CTACATCATCATCTCCTTCCTCATCGTGGTCAACATGTACATTGCCATCAT	G>A	V>M	missense	SCN5A
rs797044875	3	+	41235763	GGAAGAAATAGTTGAAGGTTGTACCGGAGCCCTTCACATCCTAGCTCGGGA	G>A	G>R	missense	CTNNB1
rs886042043	12	-	47980643	ATTATAGGGTGCTGATGGCCAGCCTGGGGCCAAGGGTGAGCAAGGAGAGGC	G>A	G>R	missense	COL2A1
rs121908484	19	-	32843932	TTCCAGACTCATTTACGTGGCGGGCCGGGAGGGTCACATGCTCAAAGTGCT	C>T	R>W	missense	SLC7A9
rs104895461_0	16	+	50710912	CTCTTTGTCTTCCCATTCAGCTGCCGGCAGCTGCAGTGCATGGCCAAACCA	G>A	R>Q	missense	NOD2
rs886039530	1	+	160130547	GCTCATGTCTATGATTGACCCTCCCCGGGCTGCTGTGCCAGATGCTGTGGG	C>T	R>W	missense	ATP1A2
rs869312905	1	-	225422217	AACTTCCAGTTCCCCTTCCAGACGCCGAGGGAGTCGATCAAGGTCACGCTC	C>T	R>*	stop-gained	LBR
rs121908127	17	+	3660280	CGGAGACCCAACCAAGTTTGGACTCGGGGTCTTCTCCATCGTCTTCGACGT	G>A	G>R	missense	CTNS
rs375761361	22	+	41527949	CTGCTGCCTCTGACCTTCGCTGACCCGGCTGACTACAACAAGATTCACCCT	C>T	P>L	missense	ACO2
rs750614500	22	+	40358949	GGATCTCCAGAACTTGAAGCGTGTCCGAGATGACCTGCGCTTCCGGGGAGT	C>T	R>*	stop-gained	ADSL
rs121917820	6	-	31117017	GCCTGGACAAAGCTCTTCCTCTTCCCAGACCTTTGGGGTATCCAGCAGTGG	C>T	Q>*	stop-gained	CDSN
rs869312885	7	+	50382669	CACCTCTGCAACTACGCCTGCCGCCGGAGGGACGCCCTCACTGGCCACCTG	G>A	R>Q	missense	IKZF1
rs199472756	11	+	2583486	GGACAAGGTGCCCCAGACGTGGGTCGGGAAGACCATCGCCTCCTGCTTCTC	G>A	G>R	missense	KCNQ1
rs886042002	3	+	179199148	AAAGTAATTGAACCAGTAGGCAACCGTGAAGAAAAGATCCTCAATCGAGAA	G>A	R>H	missense	PIK3CA
rs1297118863	15	+	80186159	CTGCCAGGGGGATGGTTACCGCATCGGCTTTGGCCAGTGTGCTGGAAAAGT	G>A	G>S	missense	FAH
rs864321623	2	+	209777524	CTCCATGGCTACTGTGGAGCTCTTCGTGTTTCTGTTTGCTCCCCTGGTACA	G>A	V>M	missense	UNC80
rs104893655	2	-	113244494	CCCTACCATGTTTGCCTGGGAGATCCGAGACCGGCTCCTGGCTGAGGGCGT	C>T	R>*	stop-gained	PAX8
rs886039668	19	-	13317307	TTCCCTGGCAGGTTCTCCCTTCGCCCGAGCCAGCATTAAAAGTGCCAAGCT	C>T	R>*	stop-gained	CACNA1A
rs281865076	10	-	98435279	GGTGACTGTGGACGGTCATCTTATCCGAAAGGAGTGAGTCTTCAAAGCTGG	C>T	R>*	stop-gained	HPS1
rs546989392	13	+	76996010	TGGCAACTGTACATTTCCCCATCTCCGACCTGAAATGGATGCCCCTTTCTG	C>T	R>*	stop-gained	CLN5
rs267606622	2	-	214990791	CAACACCAACATTGCAGCTCTGATCGGAAGCCTCATCTACATCATTGCCTT	G>A	G>R	missense	ABCA12
rs1064793986	X	-	32454778	AGGTTTGGAGAAAACTGTAAGCCTCCAGAAAGATCTATCAGAGATGCACGA	C>T	Q>*	stop-gained	DMD
rs786204444	11	+	66515543	CTCTCTTCCCACATTGTCACAGGACCGAATCGACCCCTTAACCCTGAAGGA	C>T	R>*	stop-gained	BBS1
rs1114167300	3	+	7578878	ACCAGATGTGGCAGTGTGTTCTTTCCGGCGAGTTTTCTTGGGCTTGGGTAT	C>T	R>W	missense	GRM7
rs758355520_0	13	-	51937561	GTGGGGGATGGGGTCAATGACTCCCCGGCCTTGGCCCAGGCAGACATGGGT	C>T	P>L	missense	ATP7B
rs77103971	19	+	12810323	GTGCCTGTTTTGCCCACAGGTGGCCCGGGACCAGGCCGTGAAGAAATGGCA	C>T	R>W	missense	RNASEH2A
rs267606870	15	-	90088703	GTGGAAAAGTCCCAATGGAACTATCCGGAACATCCTGGGGGGGACTGTCTT	C>T	R>W	missense	IDH2
rs148515772	X	+	154380902	CTCAGGGAACGCCCCATGTACGGCCGGGACAGTGCCTACCAGAGCATCACG	G>A	R>Q	missense	EMD
rs267607093	4	+	55359444	TTCCTGGGAGCACCTTTTCCAAGCTGGCTTCATGGTTTGCTCAGAATTCTC	G>A	W>*	stop-gained	SRD5A3
rs863225087	15	+	74897711	GAGCCGAAGGACCTGCTGATATTCCGTGCCTGCTGTCTGCTGTAAAGGCTG	G>A	R>H	missense	MPI
rs587781372_1	2	+	47800915	TTGGGGGATTGGTAGGAACCGTTACCAGCTGGAAATTCCTGAGAATTTCAC	C>T	Q>*	stop-gained	MSH6
rs1472566324	11	+	77156676	CCTCTGCAGTGGGGAATCTGGGGCCGGGAAGACGGAGAGCACAAAGCTGAT	G>A	G>R	missense	MYO7A
rs104894065	7	-	19117111	CGGCGACGAGCCGGGCAGCCCGGCCCAGGGCAAGCGCGGCAAGAAGTCTGC	C>T	Q>*	stop-gained	TWIST1
rs531163149	16	-	70664131	CCCATCGTCCCTGTGAAGACGCCCACGGTGCCTGACTCCCCCGGCTACATG	C>T	T>M	missense	MTSS1L
rs1057516957	15	-	72375777	CTGCTCAGTCCTCGACGAGGCCTTCCAGCGCTATCGTGACCTGCTTTTCGG	C>T	Q>*	stop-gained	HEXA
rs397515626	21	+	43169161	ACCCTGGGGCCCTTCTACCCCAGCCGGCTGTTCGACCAGTTTTTCGGCGAG	G>A	R>Q	missense	CRYAA
rs121965031_2	4	+	1004286	CACAGGTGCTGTCTCTGGCTCCTACCGAGTTCGAGCCCTGGACTACTGGGC	C>T	R>*	stop-gained	IDUA
rs398123107	X	+	153743008	CTAGGTTGGGAGGCTATGTGTGACTGGAAGGACGTCCTGTCGGGTGGCGAG	G>A	W>*	stop-gained	ABCD1
rs773048903	19	+	41414149	ACGGACCTGGTGTTTGGCCAGTACCGGGAGGCAGGTACGTCTGTCCGTGGT	G>A	R>Q	missense	BCKDHA
rs200972872	3	-	48576249	TGCGAGGAGAGCCTGGAAGTGTGCCGGTGAGCCAGGCTTGGGATGTCCCCT	G>A	P>P	synonymous-codon	COL7A1
rs373091820	22	-	50582631	GCGTGACGCCGAGCGCCGAGCCTACCAATGGTGCCGGGAGTACTTGGGCGG	C>T	Q>*	stop-gained	CHKB
rs570388861_1	11	-	17408415	TGAGCACTGGAAGACCCTCATGAACCGACAGGACCAAGAGCTGGAGAAGGT	C>T	R>*	stop-gained	ABCC8
rs45517340	16	+	2084597	CCGCTCGCCCAGTGGCCTCCGGCCCCGAGGTTACACCATCTCCGACTCGGC	C>T	R>*	stop-gained	TSC2
rs760325316	14	-	23118701	GGAGCCCCGGGGGCCAGAGGGCAGCCGAGCTGCCAGCCGAGGCAGCTACAA	C>T	R>*	stop-gained	CEBPE
rs1057516679_0	15	+	80162336	AAGGAGAATGCGTTGATGCCAAATTGGTATGAACTGGGCCAAATGTCTGCA	G>A	W>*	stop-gained	FAH
rs387907288	12	+	57569275	CCCCAGAAAAGCTATGTTCCATATCGTGACAGCAAAATGACAAGGATTCTC	G>A	R>H	missense	KIF5A
rs1060500187	2	+	189010187	TTTTGTGACTATTCAGGAGAATACTGGGTTGACCCTAACCAAGGATGCAAA	G>A	W>*	stop-gained	COL3A1
rs104893640	2	-	20012423	GCTTCCGGGACCAGCGAGCCTGGCCGCGCCCGCGGTGCAGGTACAGGCGGG	G>A	R>H	missense	MATN3
rs797045200	8	+	144360192	CACAGGGGAGTTAGGATCAGGCCTCCAGGTGGGAGCCCCAGGAGCAGAGGA	C>T	Q>*	stop-gained	SLC52A2
rs1057518213	6	+	156779289	GCCGCCGCCGCCGCCGTCGCAGCCCCAGTCCCAGGCGGCGGCGGCGGGGGC	C>T	Q>*	stop-gained	ARID1B
rs1064422	22	-	23573483	GTGTGTCTCATGAATGACTTTTATCCGGGAATCTTGACGGTGACCTGGAAG	C>T	P>L	missense	IGLL1
rs587783577	X	-	111401028	CACAGAAGCCATCAAACTGGAGACCGGGGTTGTCAAAAAACTCTACACTCT	G>A	G>R	missense	DCX
rs74315287	1	+	54999214	GGCTGACGAGAAGACCTTCCGGATCGGCTTCATTGTGCTGGGGCTTTTCCT	G>A	G>S	missense	BSND
rs66913554	16	-	16154644	CCAGCTGCAGTACAAGTGTGCTGACCGAGGCGAGGACCTGAGGTATGGTCG	C>T	R>*	stop-gained	ABCC6
rs121964846	12	+	6869300	GGCCCATGCTCTGGCAGAGGGACTCGGAGTAATCGCCTGCATTGGGGAGAA	G>A	G>R	missense	TPI1
rs104894061	8	-	142876242	GAACTCACTGCAGGGAGCGTGGACACGGTCAGGCCGGCAACCAGCCCCACC	C>T	T>M	missense	CYP11B1
rs121918263	2	-	86252037	TGATTGTCTGGTCCAAGCAAAAGACCGAAGTTACGATGCCCTTGTGCACTT	C>T	R>*	stop-gained	REEP1
rs139310551_1	22	+	41176400	CAAGCACCTGGAGTTCTCTTCACTCCGAAGAGCCCAGTGGTCCACCATGTG	C>T	R>*	stop-gained	EP300
rs786204795	21	-	37714697	CTCAATAGAGACAGAAACCACCATTGGTTATGGCTACCGGGTCATCACAGA	G>A	G>S	missense	KCNJ6
rs768925619	19	+	12897406	GGGCCTTCACGCCTGCCTGCAGCTCGGCCGCTTGAAGGACCAGGACAAGTA	G>A	G>S	missense	GCDH
rs121918427	19	-	49061382	TGCCTGCGTCTGCACACTCCTCAGCCGGACTGGCCGGGCCTGAGACCCATG	C>T	R>W	missense	NTF4
rs1057516277	17	+	80117005	CTCTAGCACCTGGACTGTGGACCACCAGCTCCTGTGGGGGGAGGCCCTGCT	C>T	Q>*	stop-gained	GAA
rs386834019_0	1	-	46189870	GAGAAAGATGATGACTTCACCACCTGGACCCAGCTTGCCAAGGTGCTCCAA	G>A	W>*	stop-gained	POMGNT1
rs121909628_1	8	-	38414892	CTTCCTCCTTCCTCAGTGCATACACCGAGACCTGGCAGCCAGGAATGTCCT	C>T	R>*	stop-gained	FGFR1
rs794728650	11	-	64807997	CTCGCCCTGTCTGAGGATCATGCCTGGGTAGTGTTTGGGCCCAATGGGGAG	G>A	W>*	stop-gained	MEN1
rs137852316	X	-	154532676	TGCAAGCGCAACGAGCTGGTGATCCGCGTGCAGCCCAACGAGGCCGTGTAC	G>A	R>H	missense	G6PD
rs121913554	1	+	11972977	CTTCACCATCAACATCGCCCTGAACCGAGTCGGGGTGGATTACGAGGTGAG	C>T	R>*	stop-gained	PLOD1
rs121913580	1	+	236852578	TCTTTCCAACTTGTCCTTCTCCTTCCGAGGAATGGAAGCCATTCGAGAAGC	C>T	R>*	stop-gained	MTR
rs587777599	9	+	113288183	GTTTGGTTCCTTTCCAGTGATGAACCAGTGGCAGATATTGAAGGCCATACA	C>T	P>L	missense	PRPF4
rs773303931_1	14	-	24262037	CAATGCAGCTGGAGATGGCACCATCCGAGGTGAGGCCGGTCTGTCCTCCTC	C>T	R>*	stop-gained	TGM1
rs782308462	7	+	76054872	TGTGCTAGGGGCCTCTGGAGGCATCGGGCAGCCACTTTCACTTCTCCTGAA	G>A	G>R	missense	MDH2
rs948246694_1	X	+	22090435	TCTGTTTTTGTTTTTACAGCTGGACCAAGCAACACTCTCCCTGGCCGTGAG	C>T	Q>*	stop-gained	PHEX
rs1057520599	3	-	48575410	GCCTTCCGGCCTTGCCGGGGAGCCTGGAAAGCCTGGTATTCCCGGGCTCCC	G>A	G>R	missense	COL7A1
rs587779543	2	+	188999533	TACTCCTGGTCTGCAAGGAATGCCTGGAGAAAGAGGAGGTCTTGGAAGTCC	G>A	G>R	missense	COL3A1
rs193922350	X	-	71109275	CCACTCTGTGGAAGTGCTCAGCATTGGAGTGAATGGAGCCACCCAATCCAC	G>A	W>*	stop-gained	IL2RG
rs587781255	10	+	87933138	TGTTGCAGCAATTCACTGTAAAGCTGGAAAGGGACGAACTGGTGTAATGAT	G>A	G>R	missense	PTEN
rs137853323	X	+	154552186	CTGCCTGGAGGAGAATCAAGAGCTCCGAGGTGAGGAAAGAGTCAGGGGATC	C>T	R>*	stop-gained	IKBKG
rs1064794320	11	-	45914331	CATCGCAGAGTTTTTGTACATTGCCCGGCCGCTGCTGCACTGTATCCTTAG	C>T	R>W	missense	PEX16
rs1131690810	16	+	68815725	CCAGGAAATCACATCCTACACTGCCCAGGAGCCAGACACATTTATGGAACA	C>T	Q>*	stop-gained	CDH1
rs758543580	15	+	57273160	TAATGAAGCATTCAAAGAGCTTGGCCGAATGTGTCAGCTTCACTTGAAGAG	C>T	R>*	stop-gained	TCF12
rs80357296	17	-	43091987	TTCTGCTGTTTTTAGCAAAAGCGTCCAGAAAGGAGAGCTTAGCAGGAGTCC	C>T	Q>*	stop-gained	BRCA1
rs730880377	9	+	123370950	GACTCATTTCCGTTGCGACTGTGCCCGGCCCCATAGAGGTCCCACGTGCGC	C>T	R>W	missense	CRB2
rs149119723	21	-	43063943	TCAGTGGGCACGGGCGGCACCATCACGGGCATTGCCAGGAAGCTGAAGGAG	C>T	T>M	missense	CBS
rs397515430	19	+	40608315	CAGACCCCTGGGCCAGGAGCCACCCCGAGTGTCACTCAGCCAGCCTCGTAC	C>T	R>*	stop-gained	LTBP4
rs1057516298	9	-	95107266	CCTGTGAAATACTATTGCCCAGGTCCAGGTGAAGGCCGTGCTGGGCCACCT	C>T	Q>*	stop-gained	FANCC
rs72549410	3	-	38606058	CTACCTGGTGAACCTGATCCTGGCCGTGGTCGCAATGGCCTATGAGGAGCA	G>A	V>M	missense	SCN5A
rs104886225	X	+	108655403	TTCTGTGGGAGATCCTGGTTTGCCCGGATTACCAGGAACCCCTGGAGCAAA	G>A	G>R	missense	COL4A5
rs886037634	8	-	38421836	TACGTGCTTGGCGGGTAACTCTATCGGACTCTCCCATCACTCTGCATGGTT	G>A	G>R	missense	FGFR1
rs121917790	12	+	109581517	CTCCTGACTGTGTGCGAGGAGATCCCAAACCCGCTGAAGGACGGGGATTGC	C>T	P>L	missense	MVK
rs397509247	17	-	43057063	AGGTCCAAAGCGAGCAAGAGAATCCCAGGACAGAAAGGTAAAGCTCCCTCC	C>T	Q>*	stop-gained	BRCA1
rs137852761	11	-	94447288	AGCAGCAACCAACAAAGGAAGAGGCCGAGGAAGAGGTCGAAGAGGTGGAAG	C>T	R>*	stop-gained	MRE11
rs794728168	15	-	48513585	TTCGTACACCTGTCAGTGCCGAGCTGGATATCAGAGCACACTCACGCGGAC	G>A	G>R	missense	FBN1
rs1057517756	18	-	7049182	CAAGTTGTTGGAATTCACTTCTGCACGATATATTCGCCTTCGCTTGCAACG	C>T	R>*	stop-gained	LAMA1
rs121909098	18	-	57661207	CAAGAAAGCCATCACGCTGGCCATCGGAGATGGGGCCAATGACGTGAACAT	G>A	G>R	missense	ATP8B1
rs1351320025	15	-	44669869	GTGCCTCTCTTCTCATGCAGTGGTCCGAATCGAGGGTTCCCTGGGCCAGGT	C>T	R>*	stop-gained	PATL2
rs61755783	6	-	42721911	GCTCAAGAACGGCATGAAGTACTACCGGGACACAGACACCCCTGGCAGGTG	C>T	R>W	missense	PRPH2
rs587777097	9	-	128636991	GTATACCCTGGGCTACCCGCCAGCCCAAGCGCAGGGTCTGCATGTGACCAG	C>T	Q>*	stop-gained	WDR34
rs794729275	2	-	178595585	CATTCAAGGAAAAGCCTACTTTTTCCGAATTGCGGCTGAAAATAGTATTGG	C>T	R>*	stop-gained	TTN
rs149592537	16	-	84031901	CACCGTGCAGTACTACCTCTGGCCCCAGGGCCTCGTGCGTGAGTCCCATCC	C>T	Q>*	stop-gained	SLC38A8
rs118203995_0	4	+	3485607	CAGCTTCCTGTTCGACTGCATCGTCCGAGGCATCTCCCCCACCAAGGGCCC	C>T	P>L	missense	DOK7
rs121913302	13	+	48379624	CAAACTTGGAGTTCGCTTGTATTACCGAGTAATGGAATCCATGCTTAAATC	C>T	R>*	stop-gained	RB1
rs199422251	X	+	154773245	TACCCTCGGAAGTGGGGTTTAGGTCCAAAGGTAAGTGGTACTGGGTTGCGT	C>T	P>L	missense	DKC1
rs797044808	X	+	50070025	GAAGTCTCGAGACCGGGATAGGCACCGAGAGGTAAGACAAAAGATGGCACA	C>T	R>*	stop-gained	CLCN5
rs759226183	17	-	4900998	CTGGTGCTGCTCGCCTACTTCCTGCCGGCGCAGGGTAAGCAGTGGCCCCGA	C>T	P>L	missense	CHRNE
rs63751302	3	+	37007055	ACCATGTGCTGGCAATCAAGGGACCCAGATCACGGTAAGAATGGTACATGG	C>T	Q>*	stop-gained	MLH1
rs199476187	4	+	186194568	CATGCCGCTGCTGAAGCTCTGGGTCGGGCCAGTGCCCATGGTGGCCCTTTA	G>A	G>R	missense	CYP4V2
rs137853926	19	-	18598591	CTCCCATCCCCGCAGGTGGTATGGCCAGGACAACACATGTGAGGAGTACCA	C>T	Q>*	stop-gained	CRLF1
rs886039347	X	+	70035502	CGCAGGCGTCTGCCTCCTCAAGGCCCGGCAGAAGATCGCCGTCAAGATGGT	C>T	R>W	missense	EDA
rs121918542	2	-	232768790	AGGTGCTTTTGTGGCGAAGATTGCCCGGCCAAAAAATCGAGCTTTTTCAAT	C>T	P>L	missense	KCNJ13
rs121913399_1	3	+	41224612	GCAGCAACAGTCTTACCTGGACTCTGGAATCCATTCTGGTGCCACTACCAC	G>A	G>R	missense	CTNNB1
rs367797185	17	+	63483494	TCAGGGGATCTGTCCTCCTGTTACCCGAAACGAAACCCACTTTGATGCTGG	C>T	R>*	stop-gained	ACE
rs1057518134	17	+	31219068	AGCAGAATTAATTACAGGGCTCGTCCAACTGGTCCCTCAGTCACACATGCC	C>T	Q>*	stop-gained	NF1
rs794727997	7	-	103503158	TCATGTGCAGTATTCTACTGACTTCGGTGTGAGTTGGAATTATCTGGTCCC	G>A	G>S	missense	RELN
rs1131690923	19	+	1220623	GGCGGACGACACCTGCCGGACCAGCCAGGGCTCCCCGGCTTTCCAGCCGCC	C>T	Q>*	stop-gained	STK11
rs387907302	9	+	2717965	GAAGGACGACCTGGCAGAAGAGGACCAGCAGGCAGGGGAGGTCACCACCGC	C>T	Q>*	stop-gained	KCNV2
rs1060503383	6	+	33441318	CTTTGAGGGTTACATCGACTTGGGCCGAGAGCTCTCCACACTGCATGCCCT	C>T	R>*	stop-gained	SYNGAP1
rs121912982	9	-	113389521	ACATTATACCCTCATCCCTTAGGACCGGGATGTACGGGAAGGAGCTGACAT	C>T	R>W	missense	ALAD
rs121908168	1	-	110064634	AACCCACTATCCTGATGTGTATGCCCGGGAGCAGCTGGCCCTGCGCACAGA	C>T	R>W	missense	ALX3
rs137852839	9	-	114403982	CGAGGCAGAGGCCAGCGCCCCAGGCCGAGGAAGGCAGTCGGTGTCCACCAA	C>T	R>*	stop-gained	WHRN
rs377767412	10	+	43114547	CTGTCCTCTTCTCCTTCATCGTCTCGGTGCTGCTGTCTGCCTTCTGCATCC	G>A	S>S	synonymous-codon	RET
rs528583612	3	-	25720179	CTACTCCTTATAGGTATATTTGGCCCGAAAGGAAGGATCATCTTTTGCTTA	C>T	R>*	stop-gained	NGLY1
rs80359825	1	-	42929009	GCTGTTTGTGGTGGAGCGAGCAGGCCGGCGGACCCTGCACCTCATAGGCCT	C>T	R>W	missense	SLC2A1
rs137852238	X	+	139551113	GTTTCACAAACTTCTAAGCTCACCCGTGCTGAGACTGTTTTTCCTGATGTG	G>A	R>H	missense	F9
rs782308324_2	X	-	154350109	CATCCCTGGAAGCCCCTTCAAGATCCGAGTTGGGGAGCCTGGGCATGGAGG	C>T	R>*	stop-gained	FLNA
rs1327399690	16	-	23635864	CAGTGTATTAATTCCACCAACTGCCCAACCAGAAAAAGGTGTTGATACATT	C>T	Q>*	stop-gained	PALB2
rs912001256	17	-	63947062	CCTGCGTCCCCTGAGGGCACTGTCCCGATTCGAGGGCATGAGGGTGGGTGC	C>T	R>*	stop-gained	SCN4A
rs1064793742	X	-	31147421	TCCTGAAATGATGCCCACCTCTCCCCAGAGTCCCCGGGATGCTGAGCTCAT	C>T	Q>*	stop-gained	DMD
rs189768576	1	-	97828127	GACTCTTGGTGAGCGAGGAGCTCTCCGAGAAGCAATGAGGTAAGTCTGGGT	C>T	R>*	stop-gained	DPYD
rs587776952	10	+	76557271	AAACTCAGAGGGCAACAGGTTTATCCGAGATGACCAGCTCTGAAGCCAACT	C>T	R>*	stop-gained	LRMDA
rs1057518644	8	+	43192413	GCTGCTGGGAGACGATCACCTTTACCAGCACCCATCTTCTGCTGTGAGTGA	C>T	Q>*	stop-gained	HGSNAT
rs777112652	1	+	100484329	GTTGTGGGTCCAAGGAGACATTTTCCGATCCAAACTGAAAAATCGACCATC	C>T	R>*	stop-gained	CDC14A
rs121909745	3	-	170998308	GAAATTGGGCCAGGCCCGATCCCCTGGTTCATGGTGGCTGAGTTTTTCAGT	G>A	W>*	stop-gained	SLC2A2
rs754287486	7	-	87452954	CAACGACACCACTGAACTCAATACGCGGCTAACAGAGTAGGTACATTGTTA	C>T	R>W	missense	ABCB4
rs752059006_1	13	-	23353788	TGCTTTAAAGGAAGCTGCCCAAACCCGAGGTATTATAGTTTAGTATTCTTT	C>T	R>*	stop-gained	SACS
rs886039332	3	+	41234217	TTTGCGTGAGCAGGGTGCCATTCCACGACTAGTTCAGTTGCTTGTTCGTGC	C>T	R>*	stop-gained	CTNNB1
rs758543218	10	-	95633013	TAAAGATAATGATAGCCTGGCTGCCCGACTGGCTGTGGAAATGAAAACTGA	C>T	R>*	stop-gained	ALDH18A1
rs193922606	12	+	120994322	ATGGACACGTACAGCGGGCCCCCCCCAGGGCCAGGCCCGGGACCTGCGCTG	C>T	P>L	missense	HNF1A
rs121912886	12	-	47974090	TACACTGCCCTGAAGGATGGCTGCACGGTGAGTGGGGCTGCCAGAGAGAAG	C>T	T>M	missense	COL2A1
rs387906843	17	-	35106406	GATGCTGGATGTGCTGCAGGAGCTCCGAGGCACTGTGGCCCAGCAGGTGAG	C>T	R>*	stop-gained	RAD51D
rs752667359	2	+	135134005	GGAATTTGTTCTTGAAATGCGTTTCCGATGGGAAAACAACTTTCTGATTCC	C>T	R>*	stop-gained	RAB3GAP1
rs1268762655	2	-	237350173	AGAGCCAGGACCAAAAGGAGGAATCGGGAACCGGGGCCCTCGTGGGGAGAC	G>A	G>R	missense	COL6A3
rs587781213	15	-	25355984	GGAAGATGACATGATGATCACTTTCCAGATATCACAGACAGATCTTTTTGG	C>T	Q>*	stop-gained	UBE3A
rs121913146	19	-	7267518	CTCTGTTACTTGGCCACTATCGACTGGTCCCGTATCCTGGATTCCGTGGAG	G>A	W>*	stop-gained	INSR
rs138671904	16	+	89544692	TGTCATCGTCCTGGCGTCCACGAACCGAGCTGACATTTTGGACGGTGCTCT	C>T	R>*	stop-gained	SPG7
rs121917904	10	-	49482809	TGGCTCACCGATGCAAAATAACCTCCGAGAGCTGTGGTCGCTCTTTGACTT	C>T	R>*	stop-gained	ERCC6
rs986500427	3	-	4467002	GGCTAACGCTCCGGGCCCCGTACCCGGAGAGCGGCAACTCGCGCACTCAAA	G>A	G>R	missense	SUMF1
rs775136381_2	3	-	70976982	AAATGAGATCTATAACTGGTTCACACGAATGTTTGCTTACTTCCGACGCAA	C>T	R>*	stop-gained	FOXP1
rs137853219	17	-	63918458	GCTTTTGGCCTGCTCTGCCTGCCCTGGCTTCAAGAGGGCAGTGCCTTCCCA	G>A	W>*	stop-gained	GH1
rs758683062	12	+	51913675	GGGTGTCCTGGGCCTGTGGCATGTCCGACGGAGGCAGGAGAAGCAGCGTGG	C>T	R>*	stop-gained	ACVRL1
rs118203727	9	-	132897547	AGAAAAAAACAGAAGCCATGTTCTCCAGCAGACTCAGAGGCTTGATACCTC	C>T	Q>*	stop-gained	TSC1
rs1205990349	11	+	6390626	GCCCCGCTACGGAGCGTCACTCCGCCAGAGCTGCCCCAGGTCCGGCCGGGA	C>T	Q>*	stop-gained	SMPD1
rs1057519510	3	+	9739762	CCACACGCCTCCAGGTTCAGCACGCCGACTGCCTGCCCTGTCCCACAGCGA	C>T	R>*	stop-gained	BRPF1
rs200056620_1	9	+	131513243	CGACAGCACTGTGTCTTCCAGGCACCAGCTGGTGGTGAGCAGCCCTCCGAG	C>T	Q>*	stop-gained	POMT1
rs1064797081	3	-	48566686	AGTGGTGGGGGCTCCTGGGGTCCCTGGAGCTCCTGGCGAGAGAGGGGAGCA	G>A	G>R	missense	COL7A1
rs765430501	21	+	46119806	TCTGCAGGGGCGCAGGGGAGACCCCGGCACCAAGGGCAGCCCAGGCAGCGA	G>A	G>S	missense	COL6A2
rs786201057	17	-	7675995	GGGACAGCCAAGTCTGTGACTTGCACGGTCAGTTGCCCTGAGGGGCTGGCT	C>T	T>M	missense	TP53
rs61753046_1	1	-	93997932	CTCCTCCTCCCTGGCGAGGATCTTCCAGCTCCTCCTCTCCCACAAGGACAG	C>T	Q>*	stop-gained	ABCA4
rs1800556	12	+	120737875	TGCAGGAGCTGCGTCCACCACCGCCCGGGCCGAGGGCGACTCATGGGTTCT	C>T	R>W	missense	ACADS
rs121909131	1	+	16047917	CACCCCCGCCAAGGTTCTGGAATCCCGGAGGTGAAGACCATGTTGGCGGGT	C>T	P>L	missense	CLCNKB
rs142083484	10	-	80170859	TCCTCCGCCCAGCATGCCCCCCATCGGGCTGGATAACGTGGCCACCTATGC	G>A	G>R	missense	ANXA11
rs121908891	5	+	132390833	TGGCTGCTGCTGCAATATTTGCCCCGGCGCTATTCCATGGCCACTGCCCTC	G>A	R>Q	missense	SLC22A5
rs137853335	20	+	44413795	GCTCCTGCAGGCGGAGGTCCTGTCCCGACAGGTACCGGGGTGATCCTGCCA	C>T	R>*	stop-gained	HNF4A
rs754818927_1	14	-	95115704	GTTGAGGCCTGACGATGGTGGTCCACGAGTCACAATCAACACGGCCATTGG	C>T	R>*	stop-gained	DICER1
rs281865419	6	+	31577157	GGGGCAGCTCCAGTGGCTGAACCGCCGGGCCAATGCCCTCCTGGCCAATGG	C>T	R>W	missense	TNF
rs398124160	X	-	54495258	GGCTCTTGGCGGCCCACTGGATCCCCAGTTTGTCGGACCCTCGGACACCAG	C>T	Q>*	stop-gained	FGD1
rs119488099	10	+	93777592	CAAGTCAATTTCAAGACATACTTTCCGGGGACTAAAGTCATTAATTCACTT	C>T	R>W	missense	LGI1
rs121918053	15	-	89321777	GGTGACTGCCGGCACCATCACTCGCCGGGCTGTGGAGCCCACATGGCTCAC	C>T	R>W	missense	POLG
rs765907815_1	11	-	123083728	CATTGTGTATTACTGGCAGCGAATCCGAGAGAAAGAGGGAGAGGATGAACG	C>T	R>*	stop-gained	CLMP
rs104893803_1	3	+	181712823	CGCCGGCCTGGGCGCGGGCGTGAACCAGCGCATGGACAGTTACGCGCACAT	C>T	Q>*	stop-gained	SOX2
rs1057521145	20	-	51789112	GAGCAGTCTCCCTTCCACGTTTATCCGAGCCCCGCCGACCTATGTCAAGGT	C>T	R>*	stop-gained	SALL4
rs75559353	2	+	96809338	CATGCAGATCACTCGGCAGCAGTACCAGAACGGGCTGCTGGCTTCTCGCAT	C>T	Q>*	stop-gained	CNNM4
rs552651651	2	-	237334727	AAGCAGAACCTCACGGTCACGGACCGCGTCATTGGAGGCCTGCTCGCTGGG	G>A	R>H	missense	COL6A3
rs121912546	7	-	157006556	CCAGCAGCTGCTGGAGCTGGAGCACCAGTTCAAGCTCAACAAGTACCTGTC	C>T	Q>*	stop-gained	MNX1
rs62625308	17	-	43091924	CCATACACATTTGGCTCAGGGTTACCGAAGAGGGGCCAAGAAATTAGAGTC	C>T	R>*	stop-gained	BRCA1
rs137852694	14	-	36517739	GAACCACCGCTACAAAATGAAGCGCCAGGCCAAGGACAAGGCGGCGCAGCA	C>T	Q>*	stop-gained	NKX2-1
rs193922145	17	-	50191457	TGGTGCCCCTGGAGCTCCCGGTAGCCAGGGCGCCCCTGGCCTTCAGGGAAT	C>T	Q>*	stop-gained	COL1A1
rs587784177	5	+	177283827	GCTGGTCCCAAAGGAAACTATGCTCGGTTCATGAATCATTGCTGCCAGCCC	G>A	R>Q	missense	NSD1
rs1057517789	X	+	22077539	ATCCTACGGCATTCACCTTTCCGCTGGCCCGTGCTTGAATCTAATATTGGC	G>A	W>*	stop-gained	PHEX
rs727503840	X	-	41922934	TGTGTACGAGCTGTGCGAGGTGATCGGAAAGTGAGTCTCCACGCGAGGGAG	G>A	G>R	missense	CASK
rs137852520	X	-	153868866	TGCCTACCTTCTGTGCAAGGCCTTCGGAGCGCCTGTGCCCAGTGTTCAGTG	G>A	G>R	missense	L1CAM
rs786205697	1	+	214657139	TTCACAGCAATCTAAACAAGATTCCCGAGGGTCTCCTTTGCTAGGTCCAGT	C>T	R>*	stop-gained	CENPF
rs104886121	X	+	108597042	ACAGAAAGGGGAAAAAGGACAAGCTGGTGCAACTGGTCCCAAAGGATTACC	G>A	G>S	missense	COL4A5
rs1057519324	9	+	35801153	TGGTGTTTCCAGCTTCCTAATTTTCCGGTGAGTTCTGGGTTTCTTGCTGAC	C>T	R>*	stop-gained	NPR2
rs761333438	2	-	165994191	TCTACGCCATTATTATTTTACCATTGGATGGAATATTTTTGATTTTGTGGT	G>A	G>R	missense	SCN1A
rs398123789	2	+	71658995	GTGCTTGGTCCGTATCTACATTGTCCGAGCATTTGGCCTGCAGCCCAAGGA	C>T	R>*	stop-gained	DYSF
rs746206847	5	-	78969075	AGCAGGTTATACTACCCATATGGTCGGAAAATGGCACCTGGGAATGTACCG	G>A	G>R	missense	ARSB
rs121908867	14	+	81143028	GAATGCCTTGAATAGCCCCCTCCACCAGGAATATGAAGAGAATCTGGGTGA	C>T	Q>*	stop-gained	TSHR
rs751569402	11	-	687917	CGGCACTCTGTACAAGAACAGGCTCGGCTCAGGTGAGGACTGCCACTTCAG	G>A	G>S	missense	DEAF1
rs777006911	22	-	20765636	TAAGCCTCGGTTACAGAAGCTCTTCCGAGACTTCTGGCTGTATTCCGTTCT	C>T	R>*	stop-gained	PI4KA
rs28929483	2	+	47475130	GGAGCACCTGTTCCATATGTACGACCAGCCATTTTGGAGAAAGGACAAGGA	C>T	P>L	missense	MSH2
rs376393123	3	+	41225850	CCTTCAAATTTTAGCTTATGGCAACCAAGAAAGCAAGGTAAGAGAATTATT	C>T	Q>*	stop-gained	CTNNB1
rs778224699	2	-	240788191	CTACGCGTCGCAGAAGCAGGTGTACCGGGACATCGGCGAGGAGATGCTGCA	C>T	R>W	missense	KIF1A
rs747179265	2	-	151490486	TCAGCGCCGGAGCCGGGAGCAGTCACGATCTGCCAGTGCACTAAGCATCAG	C>T	R>*	stop-gained	NEB
rs104894333	12	+	49954168	CTCTGTCCCCAGCTCAGCAACAGCACGACGGCTGGCCAGGCGGTGACTGTG	C>T	T>M	missense	AQP2
rs193302876	10	-	70598475	CTGCCCTCGGCAGAGGGGCCTGGCCCAGCTGGAGGTGACCTTCATCCAAGC	C>T	Q>*	stop-gained	PRF1
rs121918161	17	+	30997289	TTCCTCCTCATGCCCATTGCCTGACCAGAGCCACCCTGCACTCAGGAGAGC	C>T	T>T	synonymous-codon	RNF135
rs886041158	1	+	193125206	GCACCTTTCTCATCCTGTTTATGTCCGACGTGCAGCTGTAAGTAGAATTCA	C>T	R>*	stop-gained	CDC73
rs137854493	X	-	68299067	TTCTTCTGCTGTTCAGAAATTTTCCCAGACGCTGCAGTCATTTCAGTTTGA	C>T	Q>*	stop-gained	OPHN1
rs797046101	X	-	49076469	TGTGTACTCCTTCCCCGACAATCCCCGAAAGCTGTTTGAGTTTGATACCCG	C>T	R>*	stop-gained	WDR45
rs769035379	12	+	55721344	ACTGCAGCTGGACCAGAGAGGCTTCCGAGTCCTGGCCAGCTGCCTGACCCC	C>T	R>*	stop-gained	RDH5
rs587779736	8	+	93780626	CAATCTAACATCTTGTCAAGCTCTTGGAAATATGTGTGTGATGAACATGAA	G>A	G>R	missense	TMEM67
rs878853083	1	+	228157775	CCCGCCCCTATGACCAACATGAGCTGGAGCTTCCTGACGCGGCTGCTGGAG	G>A	W>*	stop-gained	GJC2
rs121909392	20	-	3228259	ATCATGATCGCCATGATCCCCATCCGGTACAGGCGGGTGGGCAGTGGGCAG	G>A	R>H	missense	SLC4A11
rs386834093	8	+	99575719	CCCCGTTTTGACAGATTTTTCTGTCCGAATAACTGGAGCACCTGCTGTCAT	C>T	R>*	stop-gained	VPS13B
rs137854436	8	-	143728269	GCTCGCGGGCGCGCGGGGCTTCTTCCAGGCGCGGCACCTGGAGATGGACGC	C>T	Q>*	stop-gained	FAM83H
rs879254408	19	+	11100258	ATGCGAAAGAAACGAGTTCCAGTGCCAAGACGGGAAATGCATCTCCTACAA	C>T	Q>*	stop-gained	LDLR
rs886041862	1	-	119915935	GAACCGCATGGAGGTGAATGAGACCCAGTACAATGAGATGTTTGGTATGGT	C>T	Q>*	stop-gained	NOTCH2
rs121912758_1	17	-	44254617	CTTCAAGGTGTCCAACTCCTCAGCCCGGGGCTGGGTCATCCACCCACTGGG	C>T	R>W	missense	SLC4A1
rs149806989	7	-	92517968	ACTCCTTATTCAGCCAAAGACACGCCGAGCCAAAGAGAATACATTTTCAAA	C>T	R>*	stop-gained	PEX1
rs137852626	19	-	17839585	AACCTTCCTTCTGGTTGGCCTCAGCCGACCCCACAGCAGTCTTCGAGAGCT	C>T	R>*	stop-gained	JAK3
rs515726205	19	-	29702966	TCCATGTTTTCTAGGGGGGGCTGTCGGGGGGCTGTTAGGTGCCTGGATGAC	G>A	G>R	missense	C19orf12
rs104894953	X	+	37728068	GACCTCATCAGCAAGTCCCATAATTGGTACCAGCTACTGGTGTATTACATG	G>A	W>*	stop-gained	XK
rs397507170	3	+	15635563	CGAGGCTGAATATTATGTGGCTGCCGTGTATGAGCATCCATCCATCCTGAG	G>A	V>M	missense	BTD
rs797045034	13	-	110177896	AGAAATGGGCGTCATGGGGACCCCCGGGCAGCCGGGCTCACCAGGACCAGT	G>A	G>R	missense	COL4A1
rs119103270	7	+	74777319	GACCTGTCGGAGAAGGTGGTCTACCGGCGCTTCACCGAGATCTACGAGTTC	G>A	R>Q	missense	NCF1
rs1060499581	8	-	143934427	TCTACAGGGAGCGGTGCAAGCAGGCCAGCTCAAGGTGCCCCCTGGCTACCA	C>T	Q>*	stop-gained	PLEC
rs119463990	9	+	105596631	TGGTTTGTCAAAATCCAAAGGAAGCCGAATTGGATTTGATAGCACACAGTG	C>T	R>*	stop-gained	FKTN
rs72554644_0	X	+	78012885	TATCATTCCTATATTGCAGTTTTTCGGAGGCTGGTACTTCTACATTCAGGC	G>A	G>R	missense	ATP7A
rs77238412	4	+	73408735	CAAAGATGACAACCCAAACCTCCCCCGATTGGTGAGACCAGAGGTTGATGT	C>T	R>*	stop-gained	ALB
rs137853336_0	20	+	44413714	CACAGCCGTCCAGAATGAGCGGGACCGGATCAGCACTCGAAGGTCAAGCTA	C>T	R>W	missense	HNF4A
rs28934274	3	-	33068849	GGGACTGCTGGTTATCCTGAGGCCCGGGCCCTACATCTGTGCAGAGTGGGA	G>A	G>R	missense	GLB1
rs397515625_1	21	+	43169160	CACCCTGGGGCCCTTCTACCCCAGCCGGCTGTTCGACCAGTTTTTCGGCGA	C>T	R>W	missense	CRYAA
rs104893721_0	3	+	190408436	TAAATTTGGTTGGTCCTGTTGGCTCGGAATGGCTGGGTCTCTGGGTTGCTT	G>A	G>R	missense	CLDN16
rs557671802	13	-	110677007	GCCTCTCCCTGGGGACCCGGGAGGCCGGGCTGGCACATCGAGTGCTCTGCC	C>T	P>L	missense	CARS2
rs119455956	11	-	6615256	TCCAGTTACTTCAATGCCAGTGGCCGTGCCTACCCAGATGTGGCTGCACTT	G>A	R>H	missense	TPP1
rs762284875	22	-	50626992	CACTCCTTGCGACGGTGGCTGTGACCAGGGCCTGGTCCCCATCCCACTGTT	C>T	Q>*	stop-gained	ARSA
rs1473611414	2	+	73572759	CAGGAAAGAACTGTCCTTGGTGGACCGACTTGATCGTTTGGCTAAAATTCT	C>T	R>*	stop-gained	ALMS1
rs104893685_1	3	+	133450432	GTGGGAGAGAGATGTTGAAAAGAACCGGGTGGAGGCAGGAGCCCTGCTCCA	C>T	R>W	missense	BFSP2
rs137854535	20	+	58909737	CAGCAGCAGCTACAACATGGTCATCCGGGAGGACAACCAGACCAACCGCCT	C>T	R>W	missense	GNAS
rs72554645	X	+	78013089	GCTGTTTGTGTTTATTGCACTAGGCCGATGGCTGGAACATATAGCAAAGGT	C>T	R>*	stop-gained	ATP7A
rs1060501458	5	-	13891020	CAGCACGCCTCTTTGTCAGCTTCCCCAGGAGGAGCCACTAACCTGTGAAGA	C>T	Q>*	stop-gained	DNAH5
rs201422931	14	-	87988206	TAATACTGTTACTTCTTTTCACAGCCGAATTTTGGTGCCTCTTTGCATATT	C>T	P>L	missense	GALC
rs104893677	3	+	148741880	TGTAGAATTGCAGATATTGTGGACACGGCCATGCCTATCACCATTTGTATA	C>T	T>M	missense	AGTR1
rs137852949_1	6	-	52058349	ACGGGAGAAGCACCAGATCCGAGTCCGAGCCCAGAGGCTTCCAGAAGTACA	C>T	R>*	stop-gained	PKHD1
rs794728805	1	+	237819067	ATGTTCCACATGTATGTTGGAGTTCGTGCTGGAGGAGGGATCGGGGATGAA	G>A	R>H	missense	RYR2
rs730880221	1	+	218434115	GTCCAAAGATTTAACATCTCCAACCCAGCGCTACATCGACAGCAAAGTTGT	C>T	Q>*	stop-gained	TGFB2
rs387907329_1	X	-	49075573	CAAGGAGAAACTGGTGGAGCTGCGCCGAGGCACTGACCCTGCCACCCTCTA	C>T	R>*	stop-gained	WDR45
rs746867724	9	-	136431090	TCCATCTTCAAGGGCTTCCAGGAGCCGGACATCCACTTCCTCCCATCATAC	C>T	P>L	missense	INPP5E
rs899142959	4	+	87662757	AGAAGACAGCAAGGAGAATCTGTCCCAGGAAGAGAGCCAAAACGTAGATGG	C>T	Q>*	stop-gained	DMP1
rs140470862	9	-	35091456	ACACATGCAGGAGGAGTTCCGGGGCCGGTTAGAGAGGACCAAATCTCAGGG	C>T	R>W	missense	PIGO
rs199932303	2	+	113062513	GGAATCCAAGAGCTTCACCTTCTACCGGCGGGACATGGGGCTCACCTCCAG	C>T	R>W	missense	IL36RN
rs369573693	19	-	40700387	CGTGGTTAAGGAGCTGTGCACGACACGGGTGCTGGGCATGGAGCTGGCTGG	C>T	R>W	missense	COQ8B
rs758069019	2	-	168924730	GAGAAACAACGCATTGCTATTGCTCGGGCCATTGTACGAGATCCTAAAATC	G>A	R>Q	missense	ABCB11
rs1057516519	17	+	7223823	GTTCTTTGTCCCTAGGAGGCAGCCTGGAAGGTGACAGATGAATGCATCCAA	G>A	W>*	stop-gained	ACADVL
rs72657316	7	+	21619178	GTTACACAGAGTGGAAGATGATGTCCGAAGGATTGTGGACAAGGCGGTGAA	C>T	R>*	stop-gained	DNAH11
rs763991433	12	-	48967981	GGAAGCTCCCCGGGACATCCAGGCACGAATGCGAATCCACAACAACAGGGT	C>T	R>*	stop-gained	WNT10B
rs137854547	20	+	45898065	CGGGGACAGCGGGGAGCAGATTGCCGGCTTCGTGAAGGAGTTCTCCCACAT	G>A	G>S	missense	CTSA
rs121434421	12	-	32802499	GAAGGAAAGTGGCCTGCAGCACACCCGAAAGATGCTGCATGTTGGTGACCC	C>T	R>*	stop-gained	PKP2
rs370595480	9	+	130480416	GCATGGCGTGGGCCGTATTGACATCGTGGAGAACCGCTTCATTGGAATGAA	G>A	V>M	missense	ASS1
rs1085307109	1	+	244053907	TGTTCTGGTGGGAGATGCCCAGTTCCGAGCGCACCGAGCTGTACTGGCTTC	C>T	R>*	stop-gained	ZBTB18
rs387907216	19	+	49168301	TGGGGGTCTGCACACGGGCATCGGCCGGCATGTTGGTGTGGCTGTACGGGA	C>T	R>W	missense	TRPM4
rs121918579	4	+	654119	GTGGTCTGTGCTGATGGGAGAGTCCCAGCCGTACTCGGGCCCACGCACGCC	C>T	Q>*	stop-gained	PDE6B
rs1057517701	1	-	94041328	TGGGGACCGCATTGCCATCATTGCCCAGGGAAGGCTCTACTGCTCAGGCAC	C>T	Q>*	stop-gained	ABCA4
rs4884357	1	+	11022301	TGGTAATAGCAGAGGGGGTGGAGCTGGTTTGGGAAACAATCAAGGTAGTAA	G>A	G>S	missense	TARDBP
rs397517963	1	-	216325448	AGACACAGCTGATAATAGAGTGTCACGGTTGAATCCTGAAGCCCATCCTCT	C>T	R>W	missense	USH2A
rs777327250	10	-	72508260	CCCATACATTCTATAGAAAATTTCCCAGGAACGAGAAAAATTTGCTGATGA	C>T	Q>*	stop-gained	MICU1
rs397515895	11	-	47343099	TGCCAAGCGTACCCTGACCATCAGCCAGTGCTCATTGGCGGACGACGCAGC	C>T	Q>*	stop-gained	MYBPC3
rs398123287	X	+	129569295	ATGCCGGGTTCCAGCCTGGTGTGACCGAATTCTTTGGAGAGGAACAAATGT	C>T	R>*	stop-gained	OCRL
rs587781287	17	+	58724090	AATACGGCTAATCTTTCATTGGGACCGAAAGCAAAGGTCAGTACAGAAACA	C>T	R>*	stop-gained	RAD51C
rs587779399	1	-	23854539	TTAGGATGAGGTGGTAGTAAATGACCGATGGGGTCAGAACTGTTCCTGTCA	C>T	R>*	stop-gained	FUCA1
rs886040303	17	-	43045728	GGACAGTGTAGCACTCTACCAGTGCCAGGAGCTGGACACCTACCTGATACC	C>T	Q>*	stop-gained	BRCA1
rs1057524293	5	-	141528926	TCTTTACTAGATGGGCACTGTGCCCCGACTGCGGCCTCGCCTCAATGCCAT	C>T	R>*	stop-gained	DIAPH1
rs56361140_2	17	-	44260441	TGAAGACCAGATCCGGCCTCAGGACCGAGAGGAGCTGCTCCGGGCCCTGCT	C>T	R>*	stop-gained	SLC4A1
rs587779818	11	+	108227873	TCCAAACAAGGAAAATATTTGAATTGGGATGCTGTTTTTAGGTATTCTATT	G>A	W>*	stop-gained	ATM
rs104894402	13	-	20189359	TCACTACTTCCCCATCTCCCACATCCGGCTATGGGCCCTGCAGCTGATCTT	C>T	R>W	missense	GJB2
rs730880594	11	-	47332612	CCCCTGGTGAACCGCTCGGTCATCGCGGGCTACACTGCTATGCTCTGCTGT	C>T	A>V	missense	MYBPC3
rs193922491_1	17	-	37733663	CACCAACAAGAAGATGCGCCGCAACCGGTTCAAATGGGGGCCCGCGTCCCA	C>T	R>W	missense	HNF1B
[truncated: 2,367 more rows]
